# Supplementary material for: Nonlocal electrical detection of reciprocal orbital Edelstein effect
Source: Nat Commun. 2025 Jul 10;16:6380. doi: 10.1038/s41467-025-61602-7 (PMC12246179; doi:10.1038/s41467-025-61602-7)
Supplement: Supplementary file 3 — Source Data [file 41467_2025_61602_MOESM3_ESM.xlsx]

## Sheet: Fig.1
Fig.1c			Fig.1d			Fig.1e	Co25Fe75		Fig.1f	Co25Fe75
H(Oe)	R(Ohm)		H(Oe)	R(Ohm)		distance(nm)	R(Ohm)		distance(nm)	R(Ohm)
-2903.6	0.000132341		-9.93338	5.7433e-05		140	0.00022031		140	0.00021697
-5856.47	0.000130599		-2900.47	-2.13344e-05		180	0.000147965		180	0.00015605
-8735.78	0.000121722		-5847.95	-6.40342e-05		200	0.00013		200	0.0001325
-11049.8	9.7828e-05		-8715.94	-0.000129594		230	0.000109925		230	0.000104689
-10935.1	0.000114422		-11019.3	-7.64639e-05		240	9.03e-05		240	9.235e-05
-10797.8	0.000131119		-10904.4	-9.47222e-05		290	6.09496e-05		290	5.908e-05
-10653.2	0.000115227		-10767.5	-9.47156e-05		350	3.55e-05		350	3.05e-05
-10501.7	0.000104479		-10623.4	-5.45478e-05
-10343.5	9.31942e-05		-10472.3	-8.07287e-05		Fig.1e	Co50Fe50		Fig.1f	Co50Fe50
-10178.6	9.97804e-05		-10314.8	-9.22904e-05		distance(nm)	R(Ohm)		distance(nm)	R(Ohm)
-10006.8	0.000146697		-10150.4	-8.23527e-05		210	9.64185e-05		210	9.75205e-05
-9828.01	9.09238e-05		-9979.32	-9.39051e-05		250	6.21942e-05		250	6.08942e-05
-9641.81	9.10164e-05		-9801.08	-0.00012222		280	4.65488e-05		280	4.55273e-05
-9448.05	0.000101961		-9615.55	-9.00024e-05		310	1.9009e-05		310	1.83485e-05
-9246.55	0.000129144		-9422.53	-0.000103409
-9037.58	0.000115912		-9221.8	-0.000111081		Fig.1e	Ni81Fe19		Fig.1f	Ni81Fe19
-8821.67	0.000119894		-9013.57	-0.000124307		distance(nm)	R(Ohm)		distance(nm)	R(Ohm)
-8600.07	0.000112865		-8798.45	-9.32412e-05		190	0		190	0
-8373.69	0.00011652		-8577.42	-8.89494e-05		230	0		230	0
-8144.14	0.000113411		-8351.79	-7.84898e-05		260	0		260	0
-7911.96	9.36651e-05		-8122.96	-8.62522e-05		290	0		290	0
-7678.14	8.80335e-05		-7891.44	-9.78405e-05		310	0		310	0
-7442.94	9.79946e-05		-7658.32	-8.72366e-05
-7206.62	9.20441e-05		-7423.57	-0.000102355
-6969.51	0.000131295		-7188.01	-0.000117679
-6731.77	0.000121843		-6951.66	-8.6063e-05
-6493.55	9.80276e-05		-6714.57	-0.000103477
-6254.92	0.00011556		-6476.98	-9.12346e-05
-6015.72	0.000137841		-6238.96	-0.000111674
-5776.22	8.06296e-05		-6000.45	-8.68355e-05
-5536.37	0.000103124		-5761.67	-4.06328e-05
-5296.1	0.000118134		-5522.32	-9.42045e-05
-5055.67	0.000139271		-5282.92	-7.13378e-05
-4815.04	0.000105035		-5043.12	-8.04237e-05
-4574.53	0.000122275		-4803.29	-4.35031e-05
-4333.34	0.000109016		-4562.74	-5.99988e-05
-4093.4	9.38387e-05		-4323.43	-3.98311e-05
-3853.13	0.000127614		-4083.44	-6.74119e-05
-3612.77	0.000143052		-3843.89	-7.94873e-05
-3372.58	0.000103167		-3604.17	-5.97706e-05
-3132.38	7.25343e-05		-3364.63	-7.3908e-05
-2892.45	8.63837e-05		-3125.16	-4.70488e-05
-2652.79	0.000111376		-2885.8	-4.46816e-05
-2413.16	0.000110567		-2646.71	-3.64426e-05
-2173.87	8.89114e-05		-2169.04	-2.3121e-05
-1935.25	9.0558e-05		-1930.83	-1.97169e-05
-1697.1	9.26281e-05		-1693.01	-1.20607e-05
-1460.33	8.95186e-05		-1456.34	5.46541e-06
-1226.7	8.53622e-05		-1221.81	9.85122e-06
-994.814	8.54586e-05		-990.023	1.24128e-06
-763.245	8.85466e-05		-759.141	1.40325e-05
-531.852	7.82675e-05		-528.439	5.28966e-05
-299.752	7.27818e-05		-296.808	4.70523e-05
-42.7411	6.05581e-05		-41.9417	3.10957e-05
162.114	3.20537e-05		161.25	4.28839e-05
391.131	3.35167e-05		389.438	6.60335e-05
622.419	4.85272e-05		620.175	8.73699e-05
852.581	1.65141e-06		849.614	6.73565e-05
1083.6	7.90788e-06		1080.43	6.02003e-05
1316.47	-9.35003e-06		1313.96	5.11015e-05
1552.14	1.95982e-05		1549.52	0.000106736
1789.27	9.27478e-06		1786.32	0.000111782
2026.74	1.04792e-05		2023.3	9.42555e-05
2264.75	1.04001e-06		2260.73	8.71898e-05
2502.9	-4.85186e-07		2498.29	0.000130895
2741.35	-2.18946e-05		2736.03	9.70087e-05
2979.76	-4.45279e-05		2973.91	0.000139527
3218.36	-5.62944e-05		3211.72	9.35234e-05
3456.98	-4.6028e-05		3449.55	0.000109059
3695.39	-4.26544e-05		3687.53	0.000127199
3933.77	-4.19087e-05		3925.11	0.00010549
4172.37	-4.77208e-05		4163.05	0.000132165
4410.96	-7.50013e-05		4400.85	0.000132433
4649.38	-8.52804e-05		4638.69	0.000121114
4887.76	-8.314e-05		4876.52	0.000102091
5126.22	-9.38512e-05		5114.17	0.000107358
5364.31	-0.000107214		5351.74	0.000119939
5603.51	-9.32136e-05		5590.19	9.24117e-05
5840.4	-7.9393e-05		5826.39	0.000109656
6078.12	-8.96008e-05		6063.47	0.000119064
6315.5	-7.33419e-05		6300.21	9.19012e-05
6552.8	-9.91101e-05		6536.52	9.36215e-05
6789.53	-0.000102362		6772.87	0.000117623
7025.75	-0.000144426		7008.37	6.98701e-05
7261.29	-0.000111862		7243.08	6.964e-05
7495.87	-9.18063e-05		7477.05	7.82451e-05
7729.5	-0.000103058		7709.88	7.40895e-05
7961.91	-9.13993e-05		7941.37	9.87861e-05
8192.53	-0.000100489		8171.6	0.000110995
8421.45	-8.68009e-05		8399.57	0.00012094
8647.91	-8.54432e-05		8625.13	9.56748e-05
8871.13	-9.66334e-05		8847.41	0.000108491
9090.21	-9.42321e-05		9065.59	0.000100938
9303.65	-9.06783e-05		9278.22	9.27393e-05
9510.18	-7.54632e-05		9484.06	9.97962e-05
9709.67	-0.00011516		9874	7.7257e-05
9901.92	-0.000100078		10058.3	0.000116179
10087.1	-9.37502e-05		10236	9.58795e-05
10265.7	-9.5527e-05		10407.3	0.000106371
10437.7	-8.13934e-05		10572.4	0.000102235
10603.7	-0.000106754		10732	9.31583e-05
10764	-0.000120093		10885.8	0.000113874
10918.6	-0.000108026		11034.6	0.000113166
11068.1	-9.31005e-05		10918	0.000105038
10951.1	-0.000117825		10781.2	9.63105e-05
10813.7	-8.46942e-05		10637.2	8.94817e-05
10669	-0.000124176		10486.4	9.02173e-05
10517.5	-0.000115036		10328.9	0.000107944
10359.4	-0.000120248		10164.8	0.000111624
10194.5	-0.000106056		9993.81	7.0145e-05
10022.8	-0.000117018		9815.88	6.62629e-05
9844.02	-0.000103847		9630.48	7.74723e-05
9657.83	-9.06721e-05		9437.55	0.000113174
9464.14	-8.76215e-05		9236.91	7.67007e-05
9262.75	-0.000112023		9028.75	9.89981e-05
9053.72	-9.81306e-05		8813.19	0.000106096
8837.82	-0.000134811		8592.6	7.39133e-05
8615.98	-0.000121748		8366.95	0.000104456
8389.72	-6.78705e-05		8138.06	0.000115246
8160.06	-0.00012906		7906.54	7.69507e-05
7927.79	-0.00010287		7673.32	6.6481e-05
7693.77	-0.000105657		7438.73	6.88771e-05
7458.63	-9.93856e-05		7203.21	9.69556e-05
7222.26	-9.20627e-05		6966.74	0.00010253
6985.25	-9.23981e-05		6729.71	8.24606e-05
6747.53	-0.00013189		6492.16	9.30465e-05
6509.12	-0.00010647		6254.24	7.44588e-05
6270.55	-0.000104733		6015.63	9.0062e-05
6031.32	-0.000104873		5776.91	7.26994e-05
5791.88	-8.92167e-05		5537.58	7.4405e-05
5551.94	-8.51078e-05		5298.16	8.04149e-05
5311.7	-0.000125838		5058.45	7.08603e-05
5071.31	-0.000122934		4818.48	8.11463e-05
4830.76	-0.000108607		4578.54	8.21111e-05
4590.19	-0.000115413		4338.11	0.000103789
4349.02	-4.92536e-05		4098.83	0.000134677
4109.18	-7.70512e-05		3859.29	0.000119359
3868.99	-7.50817e-05		3619.64	0.000125191
3628.53	-7.53343e-05		3380.03	0.000103873
3388.35	-6.06845e-05		3140.62	0.000102632
3148.16	-7.06143e-05		2901.15	0.000102116
2908.19	-5.74771e-05		2662.11	9.47505e-05
2668.38	-3.13364e-05		2423.15	0.000126768
2428.85	-6.72134e-05		2184.58	0.000122202
2189.57	-1.36969e-05		1946.27	0.000105828
1950.81	3.38729e-06		1708.48	0.000103866
1712.59	-2.25946e-05		1471.63	8.54138e-05
1475.79	-2.15633e-05		1237.15	8.58415e-05
1241.79	-1.95563e-05		1005.43	0.00010074
1009.73	9.35846e-06		774.353	9.84867e-05
778.13	1.25386e-05		543.634	0.00011127
546.744	6.40991e-07		312.113	8.33009e-05
314.609	3.96057e-05		50.4075	9.66056e-05
50.7575	3.24751e-06		-149.026	7.70611e-05
-149.788	3.30603e-05		-375.495	6.9238e-05
-377.008	4.62692e-05		-606.037	6.28918e-05
-608.113	8.18478e-05		-835.486	1.91617e-05
-838.03	4.89131e-05		-1066.35	1.1583e-05
-1069.25	0.000100953		-1299.76	-1.8544e-05
-1302.25	9.51067e-05		-1535.47	1.53998e-05
-1537.97	7.00592e-05		-1772.23	-3.15835e-06
-1775.2	9.79987e-05		-2009.25	-2.18753e-05
-2012.7	0.000109875		-2246.8	-3.18837e-05
-2250.76	0.000124311		-2484.33	-6.8387e-05
-2488.97	0.000112808		-2722.13	-4.75606e-05
-2727.54	0.000112364		-2960.02	-5.21914e-05
-2966.61	0.00010338		-3197.82	-7.69306e-05
-3204.58	0.000107369		-3435.67	-4.46333e-05
-3443.15	0.000121801		-3673.57	-5.9799e-05
-3682.99	9.71142e-05		-3911.36	-6.32494e-05
-3920.23	9.90463e-05		-4149.25	-9.93762e-05
-4158.7	0.000113805		-4387.01	-8.11812e-05
-4397.24	0.000109317		-4624.87	-7.58251e-05
-4635.67	0.000134277		-4862.73	-0.000100949
-4874.22	0.000118705		-5100.6	-6.91662e-05
-5112.59	0.00012124		-5338.25	-0.000130933
-5350.91	0.000123172		-5576.83	-6.96026e-05
-5590.03	0.000119714		-5813.07	-8.56403e-05
-5827	0.000140341		-6050.31	-9.59504e-05
-6064.76	0.000127145		-6287.08	-6.6727e-05
-6302.26	0.000104884		-6523.75	-0.000122029
-6539.51	0.000116894		-6759.76	-7.49518e-05
-6776.39	0.000130904		-6995.36	-7.75191e-05
-7012.41	0.000133296		-7230.38	-0.000122223
-7248.06	0.000119631		-7464.45	-8.66256e-05
-7482.84	0.000121852		-7697.52	-8.9463e-05
-7716.61	0.000117087		-7929.33	-7.21336e-05
-7948.93	9.8305e-05		-8159.57	-9.6723e-05
-8179.8	0.000114384		-8387.84	-7.85568e-05
-8408.69	0.000127174		-8613.57	-7.03483e-05
-8635.18	0.000139662		-8836.15	-5.11101e-05
-8858.46	0.000158441		-9054.39	-9.33822e-05
-9077.42	0.000106317		-9267.11	-8.77028e-05
-9290.92	0.00012805		-9472.94	-9.32505e-05
-9497.35	0.00011609		-9671.46	-7.93966e-05
-9696.78	9.19062e-05		-9862.92	-7.40601e-05
-9888.9	0.000141163		-10047.1	-8.22097e-05
-10074	0.000141272		-10224.8	-9.06829e-05
-10252.3	0.000125084		-10396.1	-0.000111104
-10424.3	0.000117544		-10561.2	-0.000133064
-10590.1	0.000121051		-10720.6	-8.50708e-05
-10750.3	0.000135991		-10874.3	-0.000110372
-10904.6	0.000121605		-11023	-6.81582e-05
-11054	0.000118532		-8914.11	-8.89212e-05
-8938.36	0.000111723		-6010.16	-0.000102798
-6025.92	0.000113656		-3015.63	-4.51538e-05
-3023.13	0.000103006		-88.6429	5.62256e-05

## Sheet: Fig.2
Fig.2a	0°		Fig.2a	30°		Fig.2a	60°		Fig.2a	90°		Fig.2a	120°		Fig.2a	150°		Fig.2a	180°		Fig.2b	0°		Fig.2b	30°		Fig.2b	60°		Fig.2b	90°		Fig.2b	120°		Fig.2b	150°		Fig.2b	180°		Fig.2c			Fig.2d
H(Oe)	R(Ohm)		H(Oe)	R(Ohm)		H(Oe)	R(Ohm)		H(Oe)	R(Ohm)		H(Oe)	R(Ohm)		H(Oe)	R(Ohm)		H(Oe)	R(Ohm)		H(Oe)	R(Ohm)		H(Oe)	R(Ohm)		H(Oe)	R(Ohm)		H(Oe)	R(Ohm)		H(Oe)	R(Ohm)		H(Oe)	R(Ohm)		H(Oe)	R(Ohm)		angle	R(Ohm)		angle	R(Ohm)
-2903.6	0.000129813		-14.9157	3.59005e-05		-35.398	2.08222e-05		-28.11	-1.42954e-05		26.8385	-2.17399e-06		-10.004	1.96564e-06		9.72418	5.91906e-05		-9.93338	5.10976e-05		-13.8688	6.55591e-05		-10.7093	5.82735e-05		-11.3745	5.99354e-05		-10.0859	5.40861e-05		-10.1275	1.01542e-05		10.0729	0.000126024		0	0.00022031		0	-0.00021697
-5856.47	0.000127763		-2908.82	7.47671e-05		-2911.67	1.58596e-05		2835.08	-1.02493e-06		-2823.43	-2.51518e-05		-2903.53	-1.02007e-05		2905.62	6.57542e-05		-2900.47	-4.15699e-05		-2905.32	-6.23779e-05		-2904.82	-1.14733e-05		-2905.45	-8.80013e-06		-2902.28	4.0359e-05		-2904.97	6.70061e-05		2900.22	-6.79832e-05		15	0.000206814		15	-0.000209259
-8735.78	0.000117319		-5864.97	8.0827e-05		-5868.4	6.08779e-05		5792.47	-1.31e-05		-5779.71	-7.1179e-05		-5855.24	-3.38678e-05		5860.02	7.55215e-05		-5847.95	-9.18049e-05		-5857.64	-0.000124081		-5857.17	-2.73841e-05		-5858.68	-6.68695e-06		-5855.29	6.57311e-05		-5857.19	7.21537e-05		5847.46	-0.000121837		30	0.000176749		30	-0.000166249
-11049.8	8.92094e-05		-8739.92	9.47451e-05		-8740.3	2.57714e-05		8703.1	1.35431e-06		-8689.49	-2.56935e-05		-8727.58	-8.36575e-05		8734.84	9.09699e-05		-8715.94	-0.000168934		-8729.15	-9.46965e-05		-8729.61	-7.54149e-05		-8731.95	2.87581e-05		-8728.54	7.13728e-05		-8729.97	0.000108426		8715.48	-0.000168503		45	0.000114425		45	-0.000132775
-10935.1	0.000108732		-11050.2	4.36029e-05		-11047.8	3.88832e-06		11058.7	2.24997e-06		-11043.2	-7.1151e-05		-11034.5	-0.000118036		11046.3	4.05611e-05		-11019.3	-0.000106428		-11035.4	-8.86563e-05		-11037.3	-4.15938e-05		-11041.3	1.91861e-05		-11039	1.08218e-05		-11036.8	0.000118318		11018.5	-0.000120675		60	6.82449e-05		60	-8.02538e-05
-10797.8	0.000128375		-10935.2	7.59009e-05		-10932.8	2.59327e-05		10945.4	-2.85318e-05		-10929.7	-4.33092e-05		-10919.6	-0.000109083		10897.3	9.32394e-05		-10904.4	-0.000127908		-10920.5	-6.9358e-05		-10922.5	-8.92074e-05		-10926.3	4.89034e-05		-10924	3.42655e-05		-10921.8	0.000108846		10903.6	-0.000121832		75	4.29491e-05		75	-4.23148e-05
-10653.2	0.000109679		-10798	9.53139e-05		-10795.6	5.9581e-06		10809	1.70551e-06		-10793.2	-4.31497e-05		-10782.5	-5.66646e-05		10722	6.1352e-05		-10767.5	-0.000127901		-10783.4	-5.79813e-05		-10785.4	-2.52255e-05		-10789.1	4.14338e-05		-10786.8	4.77183e-05		-10784.6	0.000121069		10766.8	-0.000128998		90	0		90	0
-10501.7	9.70342e-05		-10653.3	5.00201e-05		-10650.9	4.88159e-05		10664.7	1.71797e-05		-10648.8	-4.24158e-05		-10638	-8.70149e-05		10535.7	6.13409e-05		-10623.4	-8.06445e-05		-10639	-8.72272e-05		-10640.9	-7.58574e-05		-10644.5	4.14977e-05		-10642.2	2.19024e-05		-10640.2	0.000104235		10622.5	-0.000143356		105	-4.09475e-05		105	4.1426e-05
-10343.5	8.37579e-05		-10501.9	6.39204e-05		-10499.6	2.36477e-05		10513.6	1.55276e-05		-10497.8	-5.63003e-05		-10486.9	-8.65209e-05		10339.1	7.63646e-05		-10472.3	-0.000111446		-10487.8	-8.34332e-05		-10489.7	-7.7727e-05		-10493.2	1.66993e-05		-10490.8	3.31406e-05		-10489	0.000102305		10471.6	-0.000122552		120	-0.000100565		120	9.47449e-05
-10178.6	9.15064e-05		-10343.8	6.53599e-05		-10341.6	3.85464e-05		10355.7	-2.80763e-05		-10339.9	-2.72972e-05		-10329	-8.52397e-05		10131.9	6.28925e-05		-10314.8	-0.000125048		-10330	-0.000113994		-10331.7	-3.88935e-05		-10335.2	1.9736e-05		-10332.7	6.40578e-05		-10331.1	0.000107442		10314	-0.000167207		135	-0.000128848		135	0.000130923
-10006.8	0.000146703		-10179	0.000109778		-10176.8	3.10831e-05		10191.2	3.13855e-05		-10175.3	-5.63563e-05		-10164.4	-7.969e-05		9914.06	7.69387e-05		-10150.4	-0.000113356		-10165.5	-0.000108007		-10167.1	-6.09652e-05		-10170.4	2.63818e-05		-10167.9	7.64842e-05		-10166.6	0.000102069		10149.7	-0.000105945		150	-0.000158721		150	0.00018894
-9828.01	8.10868e-05		-10007.3	8.14641e-05		-10005.2	1.19568e-05		10019.7	1.56268e-05		-10003.9	-5.8374e-05		-9993.05	-7.79524e-05		9685	6.05523e-05		-9979.32	-0.000126947		-9993.98	-0.000103461		-9995.63	-6.64146e-05		-9998.85	3.37458e-05		-9996.3	4.49381e-05		-9995.16	7.93156e-05		9978.52	-0.000124878		165	-0.000200278		165	0.000213886
-9641.81	8.11958e-05		-9828.51	6.15158e-05		-9826.54	2.5943e-05		9841.19	-4.73471e-05		-9825.38	-6.98869e-05		-9814.49	-7.45228e-05		9444.35	7.61199e-05		-9801.08	-0.000160259		-9815.58	-0.000113338		-9817.19	-7.2109e-05		-9820.27	-5.34415e-06		-9817.6	4.69273e-05		-9816.71	9.36363e-05		9800.37	-9.983e-05		180	-0.000224664		180	0.000225646
-9448.05	9.40718e-05		-9642.42	8.05488e-05		-9640.44	2.58136e-05		9655.26	1.71582e-05		-9639.4	-5.16507e-05		-9628.71	-6.65452e-05		9191.63	6.69796e-05		-9615.55	-0.000122356		-9629.7	-0.00014697		-9631.13	-3.41236e-05		-9634.23	2.1385e-05		-9631.56	6.16088e-05		-9630.92	7.67138e-05		9614.53	-0.00018163
-9246.55	0.000126052		-9448.78	6.5159e-05		-9446.93	-1.64378e-06		9461.76	-3.30171e-05		-9446.07	-4.29055e-05		-9435.42	-9.65675e-05		8927.39	9.30835e-05		-9422.53	-0.000138128		-9436.45	-0.000123795		-9437.88	-1.80998e-05		-9440.78	1.6623e-05		-9438.05	5.23187e-05		-9437.64	9.34844e-05		9422.02	-0.000169365
-9037.58	0.000110484		-9247.35	8.05436e-05		-9245.71	4.47758e-05		9260.7	8.56251e-06		-9244.93	-5.50103e-05		-9234.33	-8.11859e-05		8653.17	7.801e-05		-9221.8	-0.000147155		-9235.47	-8.43523e-05		-9236.83	-3.36336e-05		-9239.55	5.41588e-06		-9236.75	6.32242e-05		-9236.58	6.99012e-05		9221.28	-0.000138939
-8821.67	0.000115169		-9038.57	9.35737e-05		-9036.71	3.47885e-06		9051.84	-1.45714e-05		-9036.06	-7.24816e-05		-9025.8	-6.65643e-05		8370.97	7.96846e-05		-9013.57	-0.000162714		-9026.81	-0.000108803		-9028.18	-5.99974e-05		-9030.89	-6.32289e-05		-9027.93	3.08467e-05		-9028.07	7.94659e-05		9013.11	-0.000122101
-8600.07	0.0001069		-8822.69	0.000107602		-8821.13	-1.20869e-05		8836.2	1.08178e-05		-8820.44	-4.20995e-05		-8810.39	-9.5694e-05		8083.81	7.83631e-05		-8798.45	-0.000126166		-8811.45	-0.00012425		-8812.75	-1.97775e-05		-8815.38	-1.1943e-05		-8812.27	5.42871e-05		-8812.59	8.96793e-05		8797.95	-0.000128422
-8373.69	0.0001112		-8601.07	9.41206e-05		-8599.51	1.87723e-05		8614.5	1.09721e-05		-8598.8	-4.28014e-05		-8589.02	-6.5169e-05		7792.94	8.12459e-05		-8577.42	-0.000121117		-8590.14	-0.00011674		-8591.32	-5.97199e-05		-8593.83	2.74783e-05		-8590.71	6.59776e-05		-8591.17	0.000102503		8576.94	-0.000136197
-8144.14	0.000107542		-8374.83	4.62211e-05		-8373.27	1.24532e-05		8388.3	-1.29924e-05		-8372.6	-8.15675e-05		-8363.15	-8.13194e-05		7499.62	0.000126556		-8351.79	-0.000108811		-8364.15	-0.00011233		-8365.31	-5.45666e-05		-8367.72	3.34676e-06		-8364.68	3.07976e-05		-8365.3	8.35208e-05		8351.26	-0.000126522
-7911.96	8.43119e-05		-8145.2	0.00010166		-8143.8	-7.92305e-06		8158.74	1.65084e-05		-8143.01	-5.5828e-05		-8133.82	-6.56817e-05		7204.58	6.1918e-05		-8122.96	-0.000117944		-8134.78	-9.88986e-05		-8136.04	-6.03019e-05		-8138.25	1.31405e-05		-8135.23	6.8192e-05		-8135.84	9.17921e-05		8122.46	-0.000139885
-7678.14	7.76865e-05		-7913.05	4.89722e-05		-7911.7	6.93283e-06		7926.73	2.93331e-05		-7910.81	-2.75888e-05		-7902.07	-6.52201e-05		6908.29	6.13529e-05		-7891.44	-0.000131577		-7903.05	-0.000121328		-7904.13	-3.86308e-05		-7906.35	-1.29131e-05		-7903.46	6.23908e-05		-7903.97	6.5211e-05		7891.04	-9.73052e-05
-7442.94	8.94054e-05		-7679.29	0.000108903		-7677.92	4.18212e-05		7692.86	1.74038e-05		-7677.01	-5.67719e-05		-7668.55	-8.83625e-05		6610.97	8.0501e-05		-7658.32	-0.000119102		-7669.47	-9.9209e-05		-7670.52	-6.98772e-05		-7672.71	-4.40031e-06		-7669.82	6.96433e-05		-7670.42	3.06863e-05		7657.79	-0.000131184
-7206.62	8.24048e-05		-7444.02	4.8755e-05		-7442.67	6.7423e-05		7457.76	1.07202e-06		-7441.79	-4.21793e-05		-7433.57	-0.000106885		6313	6.02469e-05		-7423.57	-0.000136888		-7434.55	-0.000112944		-7435.49	-4.29611e-05		-7437.66	1.96071e-05		-7434.82	0.000101239		-7435.52	8.10666e-05		7423.14	-0.000110758
-6969.51	0.000128583		-7207.8	8.94449e-05		-7206.47	2.36253e-05		7221.51	-1.22537e-05		-7205.64	-8.71288e-05		-7197.57	-8.78592e-05		6014.2	0.00010727		-7188.01	-0.000154917		-7198.66	-9.41725e-05		-7199.61	-6.31479e-05		-7201.67	-1.01799e-05		-7198.89	5.25667e-05		-7199.51	6.65962e-05		7187.61	-0.000166097
-6731.77	0.000117462		-6970.66	4.94699e-05		-6969.6	5.51408e-05		6984.61	-2.62766e-05		-6968.69	-1.80777e-05		-6961.03	-8.54016e-05		5714.78	7.75818e-05		-6951.66	-0.000117721		-6961.82	-0.000122924		-6962.86	-7.03887e-05		-6964.77	-4.48241e-06		-6962.1	1.58614e-05		-6962.81	0.000101597		6951.31	-0.000115153
-6493.55	8.94442e-05		-6732.91	0.000100672		-6731.87	4.11234e-05		6746.86	2.33231e-06		-6730.93	-5.08644e-05		-6723.5	-7.52759e-05		5414.75	0.000106158		-6714.57	-0.000138208		-6724.53	-6.67984e-05		-6725.35	-7.23741e-05		-6727.27	3.30491e-05		-6724.52	6.41918e-05		-6725.36	4.13584e-05		6714.2	-0.000129159
-6254.92	0.000110071		-6494.76	6.40897e-05		-6493.63	4.2158e-05		6508.77	-2.31334e-05		-6492.78	-2.88965e-05		-6485.62	-0.000107417		5114.48	7.5205e-05		-6476.98	-0.000123805		-6486.53	-8.34027e-05		-6487.39	-3.00232e-05		-6489.28	2.14038e-06		-6486.69	5.10826e-05		-6487.35	9.59575e-05		6476.62	-0.000102386
-6015.72	0.000136284		-6256.05	9.28669e-05		-6254.96	2.8061e-05		6270.08	3.48368e-06		-6254.22	-5.64717e-05		-6247.24	-7.52807e-05		4813.96	6.3335e-05		-6238.96	-0.000147852		-6248.15	-0.000112813		-6249	-5.93105e-05		-6250.77	3.13047e-06		-6248.2	3.79415e-05		-6249.05	7.51843e-05		6238.62	-9.11514e-05
-5776.22	6.8976e-05		-6016.89	7.79894e-05		-6015.85	3.18286e-05		6030.97	-7.78745e-06		-6015.1	-3.14082e-05		-6008.38	-8.19906e-05		4512.65	6.18062e-05		-6000.45	-0.00011863		-6009.42	-9.39132e-05		-6010.02	-1.67769e-05		-6011.73	-1.54958e-05		-6009.24	4.71007e-05		-6010.04	5.08577e-05		6000.21	-0.000110881
-5536.37	9.54403e-05		-5777.4	9.75925e-05		-5776.35	1.65629e-05		5791.48	1.58484e-05		-5775.67	-4.89404e-05		-5769.18	-6.91374e-05		4212.72	0.000117707		-5761.67	-6.42739e-05		-5770.28	-0.000109236		-5770.91	-2.59246e-05		-5772.4	3.48505e-05		-5770.02	2.13874e-05		-5770.87	9.70814e-05		5761.32	-7.86606e-05
-5296.1	0.000113099		-5537.5	0.000113953		-5536.57	2.58001e-05		5551.67	3.21662e-05		-5535.79	-5.14701e-05		-5529.56	-5.48558e-05		3912.23	8.04292e-05		-5522.32	-0.000127299		-5530.56	-9.78259e-05		-5531.25	-5.67267e-05		-5532.78	-3.94647e-06		-5530.38	5.13699e-05		-5531.16	4.88312e-05		5522.13	-0.000117752
-5055.67	0.000137965		-5297.37	6.43127e-05		-5296.39	7.62048e-05		5311.58	3.19758e-05		-5295.63	-1.86514e-05		-5289.79	-0.000103474		3612.21	7.77847e-05		-5282.92	-0.000100397		-5290.65	-0.000104284		-5291.33	-5.66147e-05		-5292.73	3.82637e-05		-5290.46	-6.74338e-06		-5291.25	8.05512e-05		5282.56	-9.50368e-05
-4815.04	9.76884e-05		-5056.86	8.02054e-05		-5055.99	6.20835e-05		5071.38	2.4865e-06		-5055.29	-5.97624e-05		-5049.64	-5.78285e-05		3312.11	7.59904e-05		-5043.12	-0.000111087		-5050.58	-7.77804e-05		-5051.23	-7.50652e-05		-5052.49	2.30107e-05		-5050.18	2.80844e-05		-5051.14	3.10521e-05		5042.74	-0.000108231
-4574.53	0.000117971		-4816.29	6.43956e-05		-4815.54	3.43063e-05		4830.77	3.03819e-06		-4814.82	-1.48917e-05		-4809.36	-5.40269e-05		3012.28	7.57004e-05		-4803.29	-6.76507e-05		-4810.31	-6.71526e-05		-4810.91	-4.75876e-05		-4812.08	1.85996e-06		-4809.85	8.23233e-06		-4810.81	7.76363e-05		4802.97	-4.91022e-05
-4333.34	0.000102372		-4575.69	5.00035e-05		-4574.99	6.00801e-05		4590.2	3.50988e-06		-4574.4	1.2437e-05		-4568.04	-5.96132e-05		2712.64	6.29058e-05		-4562.74	-8.70575e-05		-4568.16	-9.68602e-05		-4568.19	-3.06386e-05		-4571.7	2.69318e-05		-4568.19	3.32548e-06		-4568.2	9.10403e-05		4562.5	-0.000134584
-4093.4	8.45161e-05		-4334.51	5.02334e-05		-4333.83	2.30644e-05		4349.24	-1.126e-05		-4333.21	-3.03741e-05		-4328.91	-4.27876e-05		2413.45	9.52038e-05		-4323.43	-6.33308e-05		-4329.82	-5.64595e-05		-4330.19	-3.21993e-05		-4330.83	7.04945e-07		-4329.26	2.90683e-05		-4330.2	0.000105331		4323.24	-0.000123564
-3853.13	0.000124251		-4094.64	4.90847e-05		-4093.98	5.13389e-05		4109.45	1.7716e-05		-4093.43	-3.52933e-05		-4088.7	-5.3218e-05		2114.64	0.000106413		-4083.44	-9.57787e-05		-4089.53	-5.64984e-05		-4089.91	-3.43673e-05		-4091.12	3.06393e-05		-4088.92	4.10249e-05		-4089.93	9.67257e-05		4083.44	-0.00010145
-3612.77	0.000142414		-3854.37	1.84377e-05		-3853.72	3.46534e-05		3869.26	-1.78199e-05		-3853.36	-3.0514e-05		-3848.67	-5.67923e-05		1816.7	6.28455e-05		-3843.89	-0.000109985		-3849.62	-4.06053e-05		-3850.01	-5.30286e-05		-3850.95	4.47022e-05		-3849.01	1.17024e-05		-3849.94	5.01604e-05		3843.77	-0.000112218
-3372.58	9.54909e-05		-3614.03	5.28119e-05		-3613.43	2.33082e-05		3628.92	3.44396e-05		-3613.02	-2.25907e-05		-3608.6	-5.73867e-05		1519.97	5.8042e-05		-3604.17	-8.6789e-05		-3609.57	-3.59092e-05		-3609.9	-6.47906e-06		-3610.81	1.76789e-05		-3608.76	1.37026e-05		-3609.82	8.55899e-05		3604.01	-6.30877e-05
-3132.38	5.94521e-05		-3373.8	4.74269e-05		-3373.31	9.9471e-06		3388.74	1.32756e-05		-3372.89	-5.37077e-06		-3368.63	-6.94571e-05		1227	6.22292e-05		-3364.63	-0.000103421		-3369.65	-3.65933e-05		-3369.94	-5.0409e-05		-3370.74	3.52943e-07		-3368.76	3.59596e-05		-3369.82	6.73968e-05		3364.45	-7.53294e-05
-2892.45	7.57455e-05		-3133.61	5.97593e-05		-3133.15	2.5418e-05		3148.72	1.29568e-05		-3132.74	-1.73513e-05		-3128.83	-4.06395e-05		937.364	6.4386e-05		-3125.16	-7.18222e-05		-3129.86	-2.83479e-05		-3130.18	-4.77032e-07		-3130.79	1.77558e-05		-3128.89	1.81092e-05		-3130.01	7.0407e-05		3124.91	-6.3278e-05
-2652.79	0.000105149		-2893.63	4.93699e-05		-2893.24	2.20079e-06		2908.75	1.71827e-05		-2892.83	-3.16596e-05		-2889.21	-2.64984e-05		648.161	5.73744e-05		-2885.8	-6.90371e-05		-2890.02	-3.81325e-05		-2890.21	-2.38556e-05		-2890.98	5.78991e-06		-2889.08	3.66545e-05		-2890.26	6.47585e-05		2885.63	-6.09311e-05
-2413.16	0.000104197		-2653.94	6.49045e-05		-2653.51	-3.1833e-06		2669.03	1.88799e-06		-2653.05	-1.67273e-05		-2649.58	-2.48887e-05		358.538	5.05659e-05		-2646.71	-5.93443e-05		-2650.63	-5.10517e-05		-2650.78	-2.44313e-05		-2651.37	-9.19456e-07		-2649.63	1.87135e-05		-2650.7	6.87536e-05		2646.43	-5.4016e-05
-2173.87	7.87193e-05		-2414.29	1.83383e-05		-2413.98	5.8091e-05		2429.51	-4.26918e-05		-2413.65	-3.11636e-05		-2410.38	5.54028e-06		43.2694	6.03788e-05		-2169.04	-4.36717e-05		-2411.37	-1.84186e-05		-2411.58	-2.54632e-05		-2412.03	-2.84953e-06		-2410.37	8.8763e-06		-2411.47	4.33012e-05		2407.59	-5.97953e-05
-1935.25	8.06565e-05		-2175.08	6.33533e-05		-2174.65	1.59458e-05		2190.37	-9.67536e-06		-2174.47	-1.11698e-05		-2171.38	-5.49009e-05		-217.065	3.36991e-05		-1930.83	-3.9667e-05		-2172.25	1.1874e-05		-2172.46	5.70454e-06		-2172.95	1.05372e-05		-2171.37	8.22672e-06		-2172.31	7.44318e-05		2168.92	-1.91342e-05
-1697.1	8.30918e-05		-1936.3	8.03461e-05		-1935.88	1.68766e-05		1951.51	1.69857e-05		-1935.66	-1.50553e-05		-1932.93	3.9276e-06		-503.963	4.89792e-05		-1693.01	-3.06596e-05		-1933.75	4.88537e-06		-1933.99	1.66871e-05		-1934.29	3.9001e-05		-1932.73	1.3304e-05		-1933.76	2.95131e-05		1930.75	1.05776e-06
-1460.33	7.94337e-05		-1697.86	6.40283e-05		-1697.56	1.75914e-05		1713.13	1.78109e-05		-1697.24	-1.33234e-05		-1694.88	-5.36336e-05		-792.854	-8.47813e-06		-1456.34	-1.00407e-05		-1695.58	4.19301e-05		-1695.75	-6.23599e-06		-1696.17	-2.70441e-05		-1694.82	-2.34826e-06		-1695.63	4.29931e-05		1692.97	-5.35599e-06
-1226.7	7.45437e-05		-1460.56	4.83424e-05		-1460.23	3.00196e-06		1475.65	9.5513e-06		-1459.99	-1.48553e-05		-1458.01	-1.32448e-05		-1080.64	-2.1308e-05		-1221.81	-4.88092e-06		-1458.58	-3.34746e-06		-1458.75	-3.64055e-06		-1459.23	2.98368e-05		-1458.69	1.69539e-05		-1458.5	6.73196e-05		1456.21	-2.14774e-05
-994.814	7.46571e-05		-1225.77	6.2919e-05		-1225.37	1.92771e-05		1240.5	2.4184e-06		-1224.82	-1.61712e-05		-1223.79	-3.75747e-05		-1372.28	-3.32995e-05		-990.023	-1.50103e-05		-1223.72	3.08917e-05		-1224.16	-6.27381e-07		-1224.98	3.61437e-06		-1225.56	8.57616e-06		-1223.96	1.7328e-05		1221.78	2.09281e-05
-763.245	7.82902e-05		-993.572	7.07811e-05		-993.175	3.8141e-05		1008.07	-1.21395e-05		-992.431	-1.35114e-05		-992.021	2.12098e-05		-1667.45	4.88268e-06		-759.141	3.82767e-08		-991.681	3.51303e-05		-992.141	-2.89438e-05		-993.07	-1.90073e-05		-993.862	-2.75488e-05		-991.782	4.00889e-05		990.079	2.88715e-05
-531.852	6.6197e-05		-762.07	3.49397e-05		-761.708	2.24512e-05		776.585	-1.27886e-05		-760.86	-3.75033e-06		-760.667	-2.32957e-05		-1963.94	-2.30724e-05		-528.439	4.57607e-05		-760.343	-2.90373e-07		-760.902	3.36225e-05		-761.701	-2.43005e-05		-762.589	-1.54245e-05		-760.471	3.24578e-05		759.136	-1.54403e-06
-299.752	5.97433e-05		-530.677	3.48764e-05		-530.344	2.26139e-05		545.265	1.76001e-05		-529.519	-5.5662e-07		-529.561	-4.71575e-05		-2261.15	-2.71256e-05		-296.808	3.8885e-05		-529.326	5.07373e-05		-529.753	2.15727e-05		-530.493	-1.13662e-05		-531.393	-3.96652e-06		-529.361	2.30371e-05		528.323	4.189e-05
-42.7411	4.53624e-05		-298.517	7.95483e-05		-298.155	-6.55571e-06		313.135	2.93689e-05		-297.477	-4.546e-07		-297.706	-2.18439e-05		-2558.63	-4.74692e-05		-41.9417	2.01125e-05		-297.388	9.85641e-05		-297.922	4.4777e-05		-298.566	9.93332e-06		-299.45	4.04691e-05		-297.457	6.70616e-05		296.853	1.20862e-05
162.114	1.18279e-05		-42.3786	1.94207e-05		-42.3044	-1.87285e-05		57.4564	3.3418e-05		-41.8835	8.47996e-06		-41.979	2.1483e-05		-2856.35	-7.88127e-05		161.25	3.39811e-05		-42.0121	5.53049e-05		-42.1542	4.67265e-05		-42.3456	2.28571e-05		-42.383	-3.22573e-06		-42.1062	3.50927e-05		41.9446	6.55511e-05
391.131	1.35491e-05		161.646	3.47427e-05		161.574	9.12189e-06		-146.244	1.21298e-06		161.789	-2.35271e-06		161.832	-6.01344e-06		-3154.18	-2.54477e-05		389.438	6.12159e-05		161.476	7.11146e-05		161.585	9.48805e-05		161.775	8.62332e-06		162.636	-6.6546e-06		161.594	1.74161e-05		-161.238	6.66052e-05
622.419	3.12084e-05		390.552	4.10734e-05		390.361	1.30576e-05		-375.241	1.56233e-05		390.697	-4.52512e-07		390.528	1.0529e-05		-3451.88	-3.64435e-05		620.175	8.63176e-05		389.977	9.5664e-05		390.091	5.94535e-05		390.491	1.01239e-05		391.359	-2.73713e-05		390.404	-2.72287e-05		-389.443	6.07401e-05
852.581	-2.39395e-05		621.956	3.43535e-05		621.812	2.85725e-05		-606.657	1.66029e-05		621.964	-1.47676e-06		621.692	3.8401e-05		-3749.51	-7.68102e-05		849.614	6.27723e-05		621.017	0.000134015		621.342	8.26015e-05		621.758	-1.6212e-05		622.469	-3.09624e-05		621.349	-1.52258e-05		-620.237	7.68124e-05
1083.6	-1.6579e-05		851.839	3.83392e-06		851.704	2.88232e-05		-836.737	-1.31424e-05		852.002	-1.65049e-05		851.304	5.46743e-05		-4047.37	-8.1001e-05		1080.43	5.43533e-05		850.821	9.13622e-05		851.118	5.28215e-05		851.558	-1.75415e-05		852.258	-1.09387e-05		851.093	-1.67114e-05		-849.717	5.9657e-05
1316.47	-3.68824e-05		1083.26	2.0512e-05		1082.97	2.80536e-05		-1068.17	1.30508e-05		1083.52	2.36843e-05		1082.34	4.51361e-05		-4345.27	-9.30337e-05		1313.96	4.36488e-05		1082.03	0.000142167		1082.24	7.23068e-05		1082.51	-6.75956e-06		1083.11	-6.08486e-05		1082.35	-2.50309e-05		-1080.48	7.62546e-05
1552.14	-2.82568e-06		1316.93	1.6311e-05		1316.97	-7.56178e-06		-1302.42	-1.34348e-05		1317.47	-8.20358e-07		1315.63	2.64021e-05		-4642.83	-7.91478e-05		1549.52	0.000109101		1315.82	0.000123072		1315.93	4.02108e-05		1315.89	-3.22962e-05		1315.38	-6.06792e-05		1316.01	-2.88377e-05		-1313.9	9.5929e-05
1789.27	-1.49708e-05		1553.18	-1.65618e-05		1553.02	5.9166e-06		-1538.61	-5.48683e-06		1553.84	2.35489e-06		1551.37	4.14875e-05		-4940.56	-0.000116256		1786.32	0.000115038		1551.87	7.51724e-05		1551.85	4.80477e-05		1551.76	-3.8681e-06		1550.42	-5.10154e-05		1552.03	-1.79889e-05		-1549.52	6.89488e-05
2026.74	-1.35539e-05		1790.49	-3.98965e-05		1790.34	-1.16417e-05		-1776.12	4.64987e-05		1791.06	1.45502e-05		1788.32	6.55166e-05		-5238.07	-0.000105289		2023.3	9.44182e-05		1788.89	7.45659e-05		1788.79	7.11312e-05		1788.75	-8.33593e-06		1787.33	-4.68678e-05		1789.04	-3.57495e-05		-1786.25	0.000120708
2264.75	-2.46588e-05		2027.96	-6.66679e-05		2028	-1.64765e-05		-2013.65	6.28208e-05		2028.66	2.23234e-05		2025.67	5.50725e-05		-5536.47	-9.3735e-05		2260.73	8.61056e-05		2026.29	9.18162e-05		2026.13	6.29112e-05		2026.3	-2.57147e-05		2024.62	-2.34586e-05		2026.52	-6.44018e-05		-2023.33	9.3964e-05
2502.9	-2.64532e-05		2266.09	-2.33082e-05		2266.08	-1.66499e-05		-2251.8	1.68411e-05		2266.67	3.47122e-05		2263.52	8.45249e-05		-5832.57	-0.000138295		2498.29	0.000137523		2264.15	7.50754e-05		2264.05	6.23804e-05		2264.11	-2.59008e-05		2262.41	-4.01598e-05		2264.37	-4.83621e-05		-2260.73	7.16852e-05
2741.35	-5.16407e-05		2504.38	-6.80292e-05		2504.27	-2.32292e-05		-2489.95	-1.55759e-05		2504.76	4.28214e-05		2501.41	4.34122e-05		-6129.26	-0.000125682		2736.03	9.76573e-05		2502.09	5.5138e-05		2501.93	2.96191e-05		2502.1	-6.84782e-07		2500.47	-4.75572e-05		2502.29	-7.19921e-05		-2498.18	0.000103955
2979.76	-7.82681e-05		2742.82	-5.35763e-05		2742.57	-6.25578e-06		-2728.31	-1.71355e-06		2743.1	1.1076e-05		2739.48	5.96593e-05		-6425.67	-9.04145e-05		2973.91	0.000147678		2740.14	6.82452e-05		2740.07	3.79206e-05		2740.3	-3.94246e-05		2738.64	-5.24294e-05		2740.41	-7.24176e-05		-2736	0.000105637
3218.36	-9.21111e-05		2981.29	-6.82464e-05		2981	2.15766e-05		-2966.65	2.73775e-06		2981.4	1.31445e-05		2977.67	4.35933e-05		-6721.39	-0.000137594		3211.72	9.3557e-05		2978.31	4.55308e-05		2978.29	2.88066e-05		2978.71	-3.76083e-05		2976.92	-2.9685e-05		2978.72	-4.8102e-05		-2973.78	0.000160547
3456.98	-8.0033e-05		3219.76	-7.42044e-05		3219.44	8.47152e-06		-3205.11	5.72647e-06		3219.91	2.7777e-05		3215.98	7.2312e-05		-7016.48	-0.000104261		3449.55	0.000111834		3216.4	8.0256e-05		3216.58	8.92712e-05		3217	-3.67576e-05		3215.21	-1.94064e-05		3216.97	-5.13887e-05		-3211.72	0.000112891
3695.39	-7.6064e-05		3458.19	-5.68463e-05		3457.82	-4.19142e-06		-3443.76	2.62846e-05		3458.28	2.8555e-05		3454.08	7.60959e-05		-7310.62	-0.000124949		3687.53	0.000133175		3454.58	5.57421e-05		3454.84	1.41542e-05		3455.13	1.00005e-05		3453.61	-4.70411e-08		3455.17	-2.27519e-05		-3449.57	7.72762e-05
3933.77	-7.51867e-05		3696.85	-5.47747e-05		3696.53	-9.80839e-06		-3682.18	1.88289e-05		3696.83	7.07808e-05		3692.48	6.07098e-05		-7603.36	-0.000125602		3925.11	0.000107635		3692.87	7.64994e-05		3693.02	3.47868e-05		3693.69	-4.23757e-06		3691.92	3.03807e-06		3693.42	-0.000109729		-3687.48	6.55229e-05
4172.37	-8.20244e-05		3935.07	-8.35581e-05		3934.72	-3.24347e-05		-3920.37	-1.16809e-05		3935.03	4.57287e-05		3930.54	6.09195e-05		-7894.36	-7.83521e-05		4163.05	0.000139018		3930.89	4.98381e-05		3931.13	8.17737e-06		3931.81	-1.3324e-05		3930.09	-3.81887e-05		3931.56	-7.88877e-05		-3925.06	0.000106462
4410.96	-0.000114119		4173.68	-8.50869e-05		4173.22	-4.72937e-05		-4158.89	3.76549e-05		4173.47	2.79651e-05		4168.86	7.50288e-05		-8183.08	-0.000124249		4400.85	0.000139334		4169.22	4.9701e-05		4169.36	4.88771e-05		4170.22	1.08242e-05		4168.41	-2.35642e-05		4169.86	-9.15404e-05		-4162.95	6.43431e-05
4649.38	-0.000126212		4412.21	-0.000100496		4411.6	-3.32058e-05		-4397.39	7.89585e-07		4411.77	3.34657e-05		4407.07	5.53629e-05		-8468.87	-0.000123463		4638.69	0.000126016		4407.37	6.23702e-05		4407.62	3.22174e-05		4408.42	-3.37468e-05		4406.71	-4.21362e-05		4408.2	-9.06734e-05		-4400.74	6.3894e-05
4887.76	-0.000123694		4650.63	-0.000113787		4650	-4.41505e-05		-4635.87	1.73865e-05		4650.14	6.51412e-05		4645.17	4.74767e-05		-8750.71	-0.000155599		4876.52	0.000103636		4645.5	2.60505e-05		4645.78	-3.90854e-06		4646.86	3.3266e-06		4645.04	-5.73436e-05		4646.35	-8.29931e-05		-4638.55	0.000105544
5126.22	-0.000136295		4889.2	-8.9965e-05		4888.57	-5.02577e-05		-4874.4	4.20998e-05		4888.43	7.17868e-05		4883.31	5.37902e-05		-9026.73	-0.000139557		5114.17	0.000109833		4883.57	6.56492e-05		4883.97	6.36859e-05		4885.14	1.38037e-05		4883.34	-2.99064e-05		4884.51	-8.21154e-05		-4876.48	0.000109295
5364.31	-0.000152017		5127.54	-0.000100373		5126.85	-2.65641e-05		-5112.76	6.22335e-05		5126.83	4.27718e-05		5121.39	0.000106215		-9295.25	-0.000123941		5351.74	0.000124634		5121.65	8.5733e-05		5122.21	3.7225e-05		5123.31	-1.16479e-05		5121.41	-4.94453e-06		5122.72	-8.83466e-05		-5114.05	6.83265e-05
5603.51	-0.000135545		5365.66	-0.000109088		5364.97	-2.36006e-05		-5351.03	6.18133e-05		5364.97	2.39277e-05		5359.45	6.32773e-05		-9553.06	-0.000106722		5590.19	9.22491e-05		5359.73	4.37547e-05		5360.18	2.52775e-05		5361.4	-2.58278e-05		5359.38	-5.47393e-05		5360.73	-0.000116869		-5351.71	7.72839e-05
5840.4	-0.000119286		5604.84	-9.94677e-05		5603.95	-3.89506e-05		-5589.94	1.59504e-06		5603.9	4.18912e-05		5598.2	4.87392e-05		-9799.39	-0.000107866		5826.39	0.000112537		5598.52	6.82062e-05		5599	4.55277e-05		5600.37	-1.52916e-06		5598.34	-4.33573e-05		5599.57	-8.08278e-05		-5590.07	9.66596e-05
6078.12	-0.000131295		5841.74	-8.9062e-05		5840.94	-5.16318e-05		-5826.92	-4.5886e-06		5840.77	1.20049e-05		5834.89	9.2688e-05		-10034.3	-0.000123625		6063.47	0.000123605		5835.05	4.31581e-05		5835.64	-1.53681e-06		5837.05	1.52274e-05		5835.12	-3.51371e-05		5836.11	-0.000108406		-5826.28	0.0001071
6315.5	-0.000112167		6079.44	-9.76086e-05		6078.48	-3.43573e-05		-6064.62	1.8545e-06		6078.31	3.37208e-05		6072.35	4.45249e-05		-10258.7	-0.000153876		6300.21	9.16485e-05		6072.48	3.81282e-05		6073.03	5.19418e-05		6074.57	9.27538e-06		6072.77	-5.01088e-05		6073.62	-0.00012056		-6063.35	0.000109172
6552.8	-0.000142482		6316.87	-9.81612e-05		6315.85	-4.12956e-05		-6302.1	-1.26363e-05		6315.67	4.60462e-05		6309.43	5.90319e-05		-10472.8	-8.32956e-05		6536.52	9.36723e-05		6309.48	1.08194e-05		6310.15	6.28387e-05		6311.66	1.01885e-07		6309.82	-6.22629e-05		6310.82	-0.000114247		-6300.13	0.000143831
6789.53	-0.000146309		6554.15	-0.000100473		6553.05	-4.25294e-05		-6539.09	2.6699e-06		6552.82	6.62136e-05		6546.33	5.15297e-05		-10677.5	-0.000108023		6772.87	0.00012191		6546.35	3.31246e-05		6546.9	3.23577e-05		6548.67	-6.35021e-06		6546.94	-2.538e-05		6547.55	-7.60876e-05		-6536.56	0.000114108
7025.75	-0.000195795		6790.7	-9.97931e-05		6789.77	-3.55578e-05		-6775.91	3.41081e-06		6789.48	6.38119e-05		6782.71	9.44585e-05		-10873.2	-0.000154494		7008.37	6.57295e-05		6782.69	6.13384e-05		6783.38	3.77376e-05		6785.16	-2.3639e-05		6783.29	-3.92421e-05		6783.94	-8.69588e-05		-6772.66	0.000123605
7261.29	-0.000157485		7026.98	-9.59814e-05		7025.89	-4.91502e-05		-7012.29	2.88845e-05		7025.66	4.38639e-05		7018.65	7.78702e-05		-11060.7	-8.8899e-05		7243.08	6.54588e-05		7018.53	4.35134e-05		7019.23	-1.49861e-05		7021.11	-9.42373e-06		7019.3	-3.96099e-05		7019.89	-0.000122653		-7008.16	0.000113117
7495.87	-0.00013389		7262.51	-9.18736e-05		7261.23	-6.31203e-05		-7247.79	1.04537e-05		7260.97	1.01893e-05		7253.82	4.72387e-05		-10910.1	-0.000139468		7477.05	7.55825e-05		7253.64	3.55478e-05		7254.56	1.16845e-05		7256.53	-2.20855e-05		7254.72	-6.7017e-05		7255.15	-8.45051e-05		-7242.75	0.000105931
7729.5	-0.000147127		7497.05	-0.000115188		7495.9	-9.25899e-05		-7482.47	-1.00569e-05		7495.46	6.94295e-05		7488.57	5.92761e-05		-10735.3	-0.000107374		7709.88	7.06936e-05		7488.06	3.65825e-05		7489.04	3.31183e-07		7490.77	-3.57794e-06		7489.01	-5.0429e-05		7489.48	-9.30978e-05		-7476.91	0.00013928
7961.91	-0.000133411		7730.41	-0.000101372		7729.16	-4.60463e-05		-7715.97	-9.50119e-06		7728.92	2.58998e-05		7721.61	5.08242e-05		-10549.5	-0.000121566		7941.37	9.97483e-05		7721.26	2.62151e-05		7722.13	8.21891e-06		7724.15	-5.90297e-05		7722.3	-5.55814e-05		7722.78	-0.000124439		-7709.68	0.000124287
8192.53	-0.000144105		7962.75	-0.000102367		7961.56	-4.98881e-05		-7948.31	-4.28671e-05		7961.22	2.57858e-05		7953.47	9.60001e-05		-10353.3	-0.000121954		8171.6	0.000114111		7953.25	4.17611e-05		7954.2	2.2509e-05		7956.33	-4.67428e-05		7954.54	-6.6657e-06		7954.79	-8.64371e-05		-7941.28	5.80765e-05
8421.45	-0.000128001		8193.4	-8.69635e-05		8192.17	-2.47271e-05		-8179.08	-4.33313e-05		8191.72	7.02554e-05		8183.94	0.000111005		-10146.5	-0.000129531		8399.57	0.000125812		8183.62	6.16597e-05		8184.68	2.15182e-06		8186.84	-1.16812e-05		8185.07	-3.24228e-05		8185.13	-0.000114959		-8171.19	9.29249e-05
8647.91	-0.000126404		8422.22	-0.000105212		8420.79	-9.02349e-05		-8407.87	-4.8874e-06		8420.38	3.67928e-05		8412.34	7.17563e-05		-9929.08	-0.000104923		8625.13	9.6088e-05		8411.97	7.53759e-05		8413.19	2.90015e-05		8415.4	4.35956e-06		8413.69	-3.38891e-05		8413.59	-0.000134358		-8399.29	6.99111e-05
8871.13	-0.000139569		8648.69	-9.88816e-05		8647.1	-9.34612e-05		-8634.12	3.19007e-05		8646.54	4.4942e-05		8638.28	8.75357e-05		-9700.31	-8.93291e-05		8847.41	0.000111166		8637.86	6.07428e-05		8639.16	2.12418e-05		8641.56	2.602e-06		8639.96	-6.36146e-05		8639.48	-8.99062e-05		-8624.93	0.000111514
9090.21	-0.000136744		8871.65	-0.000114863		8870.14	-7.29448e-05		-8857.13	-1.4119e-05		8869.44	6.96655e-05		8861.04	6.89258e-05		-9459.79	-0.00011792		9065.59	0.00010228		8860.65	6.39234e-05		8861.97	1.39567e-05		8864.39	-1.39367e-05		8862.89	-1.93605e-05		8862.24	-0.000107229		-8847.21	9.44158e-05
9303.65	-0.000132563		9090.58	-9.54757e-05		9089.03	-6.9285e-05		-9076.14	-3.75529e-05		9088.26	6.76038e-05		9079.63	5.48517e-05		-9207.24	-0.000137281		9278.22	9.26345e-05		9079.14	7.04158e-05		9080.59	1.28289e-05		9083.17	-3.19821e-05		9081.58	-3.17569e-05		9080.73	-0.000101563		-9065.35	0.000115833
9510.18	-0.000114663		9304.04	-0.000100835		9302.35	-5.81391e-05		-9289.47	-1.24597e-05		9301.47	0.000112329		9292.72	8.40384e-05		-8943.17	-0.000122841		9484.06	0.000100937		9292.18	4.40375e-05		9293.67	3.84051e-06		9296.47	-3.34614e-05		9294.81	-8.1752e-05		9293.91	-0.000113398		-9278.03	5.70986e-05
9709.67	-0.000161365		9510.44	-9.90372e-05		9508.66	-2.83395e-05		-9495.72	-1.36838e-05		9507.71	6.82079e-05		9498.8	7.43285e-05		-8668.79	-0.000113741		9874	7.442e-05		9498.28	7.2961e-05		9499.79	3.89269e-05		9502.71	-1.46449e-05		9501.26	-4.16941e-05		9499.99	-0.000129948		-9483.63	7.43726e-05
9901.92	-0.000143621		9709.78	-8.54764e-05		9707.94	-6.76047e-05		-9694.82	-2.69701e-05		9706.7	5.41712e-05		9697.82	0.000113405		-8386.78	-0.000117855		10058.3	0.00012021		9697.26	7.41433e-05		9698.83	4.15102e-05		9701.83	-1.86868e-05		9700.44	-6.2092e-05		9698.95	-0.000147152		-9682.13	9.99812e-05
10087.1	-0.000136177		9901.88	-9.91263e-05		9899.95	-5.22175e-05		-9886.64	-1.25764e-05		9898.42	8.49343e-05		9889.47	9.87788e-05		-8099.56	-0.000106698		10236	9.63288e-05		9888.84	6.99314e-05		9890.52	6.28503e-06		9893.75	-1.32138e-05		9892.42	-3.38915e-05		9890.63	-0.000128996		-9873.51	0.00013042
10265.7	-0.000138267		10086.8	-9.9935e-05		10084.9	-3.295e-05		-10071.5	-3.4294e-05		10083.3	3.81809e-05		10074.2	4.44026e-05		-7808.64	-0.000106005		10407.3	0.000108671		10073.5	0.000110368		10075.2	2.23989e-05		10078.6	-6.83206e-05		10077.4	-4.27514e-05		10075.3	-0.000128936		-10057.9	0.000107375
10437.7	-0.000121639		10265.2	-0.000114817		10263.3	-3.30018e-05		-10249.6	-1.57278e-05		10261.2	7.52592e-05		10252.2	7.04232e-05		-7515.45	-0.000117818		10572.4	0.000103806		10251.5	8.98559e-05		10253.4	1.40141e-05		10256.9	-4.86056e-05		10255.8	-5.51231e-05		10253.3	-0.000142167		-10235.6	0.000102625
10603.7	-0.000151475		10437.2	-8.65217e-05		10434.9	-1.97291e-05		-10421.3	-6.99035e-05		10432.8	3.98015e-05		10423.8	7.97005e-05		-7220.28	-0.000104693		10732	9.31275e-05		10423	8.89835e-05		10425.1	3.00573e-05		10428.6	-8.10932e-05		10427.7	-5.99923e-05		10424.9	-0.000113599		-10406.9	0.000100449
10764	-0.000167168		10603.1	-0.000101359		10600.7	-1.70887e-05		-10586.8	-1.86208e-05		10598.5	6.68123e-05		10589.3	5.7279e-05		-6924.1	-0.000122664		10885.8	0.000117499		10588.6	6.38731e-05		10590.6	5.43523e-05		10594.4	-3.99495e-05		10593.4	-6.57943e-05		10590.4	-0.000150605		-10572	0.000103209
10918.6	-0.000152971		10763.2	-8.41317e-05		10760.7	-1.23179e-05		-10746.7	4.24586e-06		10758.2	5.3052e-05		10749.1	5.84646e-05		-6626.89	-0.000105888		11034.6	0.000116666		10748.3	6.14799e-05		10750.4	2.44221e-05		10754.3	-3.76758e-05		10753.4	-3.7258e-05		10750.1	-0.000120308		-10731.4	9.73902e-05
11068.1	-0.000135412		10917.6	-0.000126692		10915.1	-3.06196e-05		-10900.8	9.54518e-06		10912.3	3.91029e-05		10903.3	9.62248e-05		-6328.81	-7.34255e-05		10918	0.000107104		10902.5	8.14075e-05		10904.6	5.24218e-06		10908.7	-2.47317e-05		10907.8	-6.11403e-05		10904.3	-0.000130321		-10885.3	7.88251e-05
10951.1	-0.0001645		11067	-0.000115844		11064.4	-4.62421e-05		-11049.8	-1.29133e-05		11061.3	6.68584e-05		11052.2	7.47493e-05		-6029.93	-0.00012242		10781.2	9.68358e-05		11051.4	6.1561e-05		11053.7	5.871e-06		11057.8	-5.10298e-05		11057	-3.67539e-05		11053.3	-0.000149434		-11034	8.93625e-05
10813.7	-0.000125523		10950.2	-9.93589e-05		10947.6	1.33788e-05		-10932.6	-2.64285e-05		10944.2	9.8059e-06		10935.4	0.000101688		-5730.48	-0.000105541		10637.2	8.8802e-05		10934.8	4.47622e-05		10937	4.49128e-06		10941.1	-2.55482e-05		10940.3	-4.11192e-05		10936.5	-0.000140631		-10917.2	0.000116197
10669	-0.000171971		10812.8	-6.39432e-05		10810.3	8.49992e-06		-10795.3	-1.25827e-05		10807.1	7.79251e-05		10798.3	8.73581e-05		-5430.55	-0.000135027		10486.4	8.96674e-05		10797.6	9.09201e-05		10799.9	3.83641e-05		10803.9	-1.93416e-06		10803.1	-3.93507e-05		10799.3	-0.000113176		-10780.5	9.06576e-05
10517.5	-0.000161219		10668.3	-9.88119e-05		10665.8	3.09212e-05		-10650.8	-1.20541e-05		10662.7	6.85321e-05		10654	7.42343e-05		-5130.21	-0.000120967		10328.9	0.000110522		10653.4	7.10283e-05		10655.5	4.61496e-05		10659.4	-3.38098e-05		10658.5	-5.74742e-05		10655	-0.000137363		-10636.4	0.00011008
10359.4	-0.00016735		10517	-8.43991e-05		10514.5	-2.65294e-05		-10499.6	-2.79177e-05		10511.4	8.37166e-05		10502.9	8.27634e-05		-4829.68	-0.000121306		10164.8	0.000114852		10502.4	4.82138e-05		10503	3.44878e-05		10508.3	-2.52409e-05		10507.4	-5.47316e-05		10504	-0.000136708		-10485.7	6.65514e-05
10194.5	-0.000150654		10359.1	-9.95371e-05		10356.7	-1.06341e-05		-10341.6	-5.17155e-05		10353.7	7.58074e-05		10345.3	7.23777e-05		-4528.5	-8.89997e-05		9993.81	6.6053e-05		10344.7	7.01907e-05		10346.5	4.10014e-05		10350.5	-4.00167e-06		10349.4	-2.82292e-05		10346.3	-7.77435e-05		-10328.3	8.0939e-05
10022.8	-0.000163551		10194.2	-0.000113951		10192	-7.92668e-06		-10177	-2.68737e-05		10189.1	2.35267e-05		10180.7	2.9031e-05		-4228.61	-9.33191e-05		9815.88	6.14857e-05		10180.2	4.07116e-05		10182.1	1.78668e-05		10185.8	-1.31941e-05		10184.7	-1.6744e-05		10181.8	-0.00014277		-10164.1	6.23822e-05
9844.02	-0.000148055		10022.7	-0.000128193		10020.6	-7.50397e-06		-10005.5	-4.04605e-05		10017.7	3.52395e-05		10009.5	0.000119729		-3928.2	-7.58224e-05		9630.48	7.46733e-05		10009	5.16124e-05		10010.9	2.22858e-05		10014.4	1.23641e-06		10013.2	-4.50233e-05		10010.6	-0.000133312		-9993.12	0.00010036
9657.83	-0.000132555		9844.02	-9.52184e-05		9841.93	-5.0258e-06		-9826.89	-2.68662e-05		9839.28	6.64226e-05		9831.09	9.07798e-05		-3628.09	-7.23472e-05		9437.55	0.000116675		9830.71	2.83176e-05		9832.49	2.79994e-05		9835.93	4.61872e-06		9834.51	-3.6426e-05		9832.14	-0.000146662		-9815.16	7.06861e-05
9464.14	-0.000128966		9658.05	-0.000105268		9656	-5.25125e-05		-9640.92	-1.16077e-05		9653.38	-6.52023e-06		9645.31	9.12855e-05		-3328.09	-7.18775e-05		9236.91	7.37655e-05		9645	6.34599e-05		9646.75	2.62172e-05		9650.03	1.74703e-05		9648.61	-6.20257e-05		9646.5	-0.00011553		-9629.78	9.51321e-05
9262.75	-0.000157674		9464.48	-9.9632e-05		9462.5	-1.93878e-05		-9447.52	-3.38061e-06		9460.01	5.59e-05		9452.12	0.000111074		-3028.14	-7.00614e-05		9028.75	9.99977e-05		9451.85	2.6035e-05		9453.52	3.20074e-05		9456.53	-1.24751e-05		9455.18	-7.64943e-05		9453.37	-0.000129197		-9436.85	4.60191e-05
9053.72	-0.00014133		9263.12	-0.000101815		9261.28	-3.35535e-05		-9246.17	-2.76189e-05		9258.91	5.32023e-05		9251.08	8.20411e-05		-2728.54	-4.93916e-05		8813.19	0.000108348		9250.82	5.99213e-05		9252.36	3.56452e-05		9255.4	-4.52483e-06		9253.9	-6.72198e-05		9252.35	-0.000118467		-9236.32	7.19361e-05
8837.82	-0.000184483		9054.26	-8.55826e-05		9052.36	-1.7278e-05		-9037.4	-4.14137e-05		9050.15	2.79194e-05		9042.53	0.000106494		-2429.26	-3.98971e-05		8592.6	7.04862e-05		9042.32	5.71768e-05		9043.82	3.97753e-05		9046.69	1.40251e-05		9045.23	-6.8252e-05		9043.81	-0.000132454		-9028.17	6.43373e-05
8615.98	-0.000169116		8838.46	-0.000100972		8836.72	-4.86568e-05		-8821.74	-3.79106e-05		8834.53	2.251e-05		8827.08	9.34103e-05		-2130.44	-2.64549e-05		8366.95	0.000106419		8826.85	7.41309e-05		8828.33	7.49013e-05		8831.06	-1.10218e-06		8829.53	-9.14369e-05		8828.3	-0.000116724		-8813.02	8.57303e-05
8389.72	-0.00010573		8616.78	-0.000101038		8615.07	-3.71708e-05		-8600.06	3.03385e-06		8612.99	8.48206e-05		8605.62	9.33496e-05		-1832.41	-4.2035e-05		8138.06	0.000119113		8605.44	5.55762e-05		8606.93	4.67616e-06		8609.58	3.10318e-05		8607.86	-7.18157e-05		8606.94	-0.000123737		-8592.07	0.000111872
8160.06	-0.000177718		8390.39	-0.000100491		8388.85	-7.45674e-05		-8373.75	-3.37515e-05		8386.87	6.51532e-05		8379.66	9.20611e-05		-1535.59	-1.05815e-05		7906.54	7.40597e-05		8379.47	5.84204e-05		8380.78	2.90103e-05		8383.32	1.11384e-05		8381.82	-6.80097e-05		8380.86	-0.000102827		-8366.42	7.9038e-05
7927.79	-0.000146906		8160.78	-7.10957e-05		8159.25	-4.12068e-05		-8144.26	-5.70139e-05		8157.32	5.23046e-05		8150.29	0.00010397		-1242.38	9.60209e-07		7673.32	6.17424e-05		8150.22	1.29234e-05		8151.44	1.37259e-05		8153.91	-2.7521e-05		8152.34	-5.84122e-05		8151.57	-9.94185e-05		-8137.39	7.49362e-05
7693.77	-0.000150184		7928.55	-8.55094e-05		7927.17	-7.34739e-05		-7912.14	-1.57294e-05		7925.17	6.59408e-05		7918.42	6.68116e-05		-952.732	-2.75712e-05		7438.73	6.45613e-05		7918.46	8.85766e-05		7919.51	9.77723e-06		7921.99	8.39176e-06		7920.33	-5.99372e-05		7919.65	-0.000132419		-7905.97	0.000105422
7458.63	-0.000142807		7694.68	-5.80438e-05		7693.22	-4.2362e-05		-7678.36	-1.1658e-05		7691.44	1.18615e-05		7684.86	8.38486e-05		-663.578	1.61895e-05		7203.21	9.75948e-05		7684.79	8.02934e-05		7685.89	3.1189e-05		7688.21	-3.11772e-05		7686.64	-6.04193e-05		7685.97	-0.000104889		-7672.77	6.48858e-05
7222.26	-0.000134191		7459.32	-7.91331e-05		7458.01	-2.67188e-05		-7443.07	-2.71816e-05		7456.4	3.82116e-05		7449.95	8.17263e-05		-373.719	1.29187e-05		6966.74	0.000104153		7449.75	9.07358e-05		7451.04	6.33292e-05		7453.1	-1.88035e-06		7451.65	-7.51239e-05		7451.05	-8.72723e-05		-7438.22	0.000104057
6985.25	-0.000134586		7223.14	-5.61408e-05		7221.82	-5.01712e-05		-7206.77	-1.05536e-06		7220.2	3.90335e-05		7213.96	8.0284e-05		-58.5244	3.51192e-05		6729.71	8.05419e-05		7213.85	0.000128063		7214.97	6.96091e-06		7217.13	1.51181e-05		7215.57	-8.81711e-05		7214.95	-4.00018e-05		-7202.59	7.07886e-05
6747.53	-0.000181047		6986.15	-4.28125e-05		6984.8	-4.00138e-05		-6969.76	-1.15188e-05		6983.22	2.64608e-05		6977.13	6.65062e-05		201.921	6.95013e-05		6492.16	9.29959e-05		6977.07	8.81932e-05		6978.13	4.47655e-05		6980.16	-1.44877e-05		6978.75	-1.79257e-05		6978.24	-7.9351e-05		-6966.24	8.6591e-05
6509.12	-0.000151141		6748.48	-7.67035e-05		6747.04	-6.81554e-05		-6732.04	1.86145e-05		6745.66	3.78337e-05		6739.75	8.56631e-05		488.83	2.90302e-05		6254.24	7.1128e-05		6739.73	9.58969e-05		6740.73	6.93478e-05		6742.68	4.6796e-06		6741.18	-6.94716e-05		6740.72	-6.44151e-05		-6729.28	9.85675e-05
6270.55	-0.000149097		6510.21	-0.00010235		6508.93	-3.8072e-05		-6493.8	1.86243e-06		6507.59	4.13674e-05		6501.75	7.8003e-05		777.756	1.54186e-05		6015.63	8.94847e-05		6501.75	8.58944e-05		6502.79	3.69403e-05		6504.68	-6.4477e-05		6503.21	-6.23471e-05		6502.74	-5.25827e-05		-6491.71	9.39026e-05
6031.32	-0.000149262		6271.47	-9.02298e-05		6270.25	5.54679e-06		-6255.08	1.48621e-06		6268.99	6.44553e-05		6263.38	9.79499e-05		1065.71	7.13383e-05		5776.91	6.90581e-05		6263.4	0.000113309		6264.29	3.00281e-05		6266.12	-8.86689e-06		6264.64	-7.50787e-05		6264.31	-3.65119e-05		-6253.61	0.000102209
5791.88	-0.000130843		6032.21	-0.000102863		6031.11	-2.00052e-05		-6016.02	2.94703e-06		6029.86	3.85997e-05		6024.49	3.72409e-05		1357.7	0.000101353		5537.58	7.10647e-05		6024.56	9.89391e-05		6025.49	5.36633e-05		6027.13	-1.82544e-05		6025.72	-3.01799e-05		6025.49	-5.47362e-05		-6015.17	9.54543e-05
5551.94	-0.000126009		5792.8	-8.75187e-05		5791.69	-3.57956e-05		-5776.53	-1.14161e-05		5790.5	5.91677e-05		5785.35	5.4163e-05		1653.05	7.18331e-05		5298.16	7.81352e-05		5785.33	3.91234e-05		5786.18	6.7093e-05		5787.86	-7.76473e-06		5786.53	-2.97497e-05		5786.31	-8.51557e-05		-5776.4	0.000103236
5311.7	-0.000173927		5552.85	-0.000102444		5551.86	-4.85887e-05		-5536.6	1.74718e-05		5550.74	3.10214e-05		5545.73	6.34443e-05		1949.67	7.50819e-05		5058.45	6.68945e-05		5545.76	7.84939e-05		5546.6	2.95953e-05		5548.14	5.85337e-06		5546.79	-3.2557e-05		5546.66	-6.04926e-05		-5537.18	0.000127017
5071.31	-0.00017051		5312.6	-8.95348e-05		5311.73	-3.18891e-05		-5296.52	2.3891e-06		5310.66	5.04246e-05		5305.83	5.53462e-05		2246.91	7.06779e-05		4818.48	7.89957e-05		5305.9	0.000131886		5306.73	4.35161e-05		5308.17	3.1128e-05		5306.72	-5.37162e-05		5306.76	-4.8279e-05		-5297.68	0.000125745
4830.76	-0.000153655		5072.24	-0.000103082		5071.44	-7.57716e-05		-5056.04	-5.87034e-06		5070.36	5.29824e-05		5065.75	3.32208e-05		2544.45	7.36702e-05		4578.54	8.01307e-05		5065.81	0.000101099		5066.49	6.19337e-05		5067.94	2.32868e-05		5066.62	-1.11848e-05		5066.6	-4.62142e-05		-5057.95	0.000123801
4590.19	-0.000161662		4831.73	-0.00010355		4830.82	-4.76246e-05		-4815.63	8.77328e-06		4829.86	3.7654e-05		4825.44	5.52841e-05		2842.19	7.1929e-05		4338.11	0.000105634		4825.58	7.79647e-05		4826.26	7.94323e-05		4827.65	1.81643e-05		4826.29	-2.83027e-06		4826.37	-6.61351e-05		-4818.11	0.000115609
4349.02	-8.38277e-05		4591.12	-0.000103047		4590.35	-2.94406e-05		-4575	-9.04253e-06		4589.36	4.7543e-05		4585.27	4.02387e-05		3140	9.44178e-05		4098.83	0.000141973		4585.37	0.000106825		4585.88	4.22202e-05		4587.28	6.563e-06		4585.88	-2.28236e-05		4586.01	-3.73599e-05		-4578.23	0.000136054
4109.18	-0.000116531		4349.96	-8.78301e-05		4349.3	-5.86988e-05		-4333.92	7.53155e-06		4348.38	5.30685e-05		4344.37	4.13803e-05		3437.81	8.87204e-05		3859.29	0.000123952		4344.56	0.000127374		4345.01	5.39056e-05		4346.27	-4.60326e-06		4345.02	-5.61722e-05		4345.1	-5.5861e-05		-4337.78	0.000100746
3868.99	-0.000114214		4110.05	-8.77906e-05		4109.47	-3.83101e-05		-4094.03	2.7515e-05		4108.52	4.92709e-05		4104.85	5.6721e-05		3735.57	8.63905e-05		3619.64	0.000130814		4105.06	8.71858e-05		4105.37	8.98373e-05		4106.51	1.56463e-05		4105.23	-2.77827e-05		4105.46	-3.99704e-05		-4098.57	0.000120295
3628.53	-0.000114511		3869.82	-8.69431e-05		3869.28	-4.3277e-05		-3853.88	2.76874e-06		3868.41	6.65752e-05		3864.79	5.56987e-05		4033.35	7.24587e-05		3380.03	0.000105733		3865.05	8.62782e-05		3865.46	5.16686e-05		3866.55	-2.19951e-05		3865.17	-5.11873e-05		3865.59	-3.51187e-05		-3859.05	0.000103887
3388.35	-9.72759e-05		3629.59	-8.69288e-05		3629.01	-5.74582e-05		-3613.58	1.66857e-06		3628.15	3.73881e-05		3624.78	0.000103096		4331.21	0.000113509		3140.62	0.000104273		3624.99	8.98722e-05		3625.42	5.7954e-05		3626.35	-5.57156e-05		3625.04	-7.83647e-06		3625.42	-5.66399e-05		-3619.33	8.59569e-05
3148.16	-0.000108958		3389.32	-7.30239e-05		3388.77	-5.53831e-05		-3373.38	4.47209e-06		3388.13	2.34196e-05		3384.9	4.82785e-05		4629.02	7.76519e-05		2901.15	0.000103666		3385.21	0.000111849		3385.44	6.54361e-05		3386.37	-5.22208e-07		3385.03	-4.90488e-05		3385.53	-1.48106e-05		-3379.82	7.07771e-05
2908.19	-9.35025e-05		3149.23	-7.30917e-05		3148.74	-4.02522e-05		-3133.24	8.28752e-06		3148.04	2.14668e-05		3144.98	2.95981e-05		4926.75	5.88399e-05		2662.11	9.50006e-05		3145.26	0.000112474		3145.61	3.10385e-05		3146.41	7.81808e-06		3145.11	7.05385e-06		3145.63	-7.62764e-05		-3140.29	0.000126468
2668.38	-6.27487e-05		2909.22	-0.000102975		2908.83	-4.21221e-05		-2893.34	6.83408e-06		2908.13	6.98661e-06		2905.32	8.83234e-05		5224.41	8.47314e-05		2423.15	0.000132668		2905.6	8.44999e-05		2905.91	4.81878e-05		2906.61	3.09815e-05		2905.29	-3.34594e-05		2905.85	-6.79215e-06		-2901.06	9.83747e-05
2428.85	-0.000104957		2669.46	-6.49562e-05		2669.06	-6.15694e-06		-2653.6	-3.84216e-05		2668.48	1.58784e-05		2665.84	4.17748e-05		5522.81	8.49455e-05		2184.58	0.000127297		2666.12	7.31604e-05		2666.33	4.02289e-05		2667	4.3206e-06		2665.74	-1.27498e-05		2666.38	-2.44144e-05		-2661.96	7.92851e-05
2189.57	-4.19963e-05		2429.84	-8.49034e-05		2429.52	-8.49506e-06		-2414.12	-2.57745e-05		2429.16	3.57705e-05		2426.48	7.33596e-05		5818.95	8.76466e-05		1946.27	0.000108033		2426.88	9.85602e-05		2427.03	-2.40022e-06		2427.71	-1.2391e-05		2426.37	-1.07652e-05		2427	-2.61328e-05		-2422.98	0.000110314
1950.81	-2.18973e-05		2190.45	-6.84183e-05		2190.29	-2.04723e-05		-2174.85	8.1785e-06		2189.83	1.19229e-05		2187.52	5.83542e-05		6115.81	7.13392e-05		1708.48	0.000105725		2187.83	0.000126673		2188.15	5.07588e-05		2188.55	-3.36448e-05		2187.46	-1.57869e-05		2188.09	-9.50912e-06		-2184.29	6.63914e-05
1712.59	-5.24642e-05		1951.76	-5.82213e-05		1951.56	-3.38734e-05		-1935.96	-2.86908e-05		1951.05	3.59265e-05		1948.97	6.20702e-05		6412.42	8.73271e-05		1471.63	8.40162e-05		1949.36	0.000101809		1949.49	4.35057e-05		1949.95	-2.97384e-05		1948.78	-2.03321e-05		1949.35	-3.20163e-05		-1946.15	0.000113893
1475.79	-5.12509e-05		1713.3	-8.29359e-05		1712.99	-4.50103e-05		-1697.63	3.8451e-06		1712.75	8.03001e-06		1710.85	4.57623e-05		6708.29	0.000114622		1237.15	8.45194e-05		1711.13	5.29838e-05		1711.3	2.51038e-05		1711.76	1.12394e-05		1710.81	-1.12182e-05		1711.21	-2.05743e-05		-1708.41	0.000123782
1241.79	-4.88898e-05		1476.08	-4.13174e-05		1475.69	-4.53118e-05		-1460.27	1.63916e-05		1475.28	6.05889e-06		1473.78	7.32526e-05		7003.81	7.37292e-05		1005.43	0.000102048		1473.98	7.36391e-05		1474.18	1.26744e-05		1474.68	-1.43857e-05		1474.29	-3.39955e-05		1474.13	-1.56266e-05		-1471.6	8.97667e-05
1009.73	-1.48724e-05		1241.12	-1.58436e-05		1240.68	-7.96281e-08		-1225.1	2.79269e-06		1240.23	2.1306e-05		1239.39	4.66495e-05		7297.9	7.45276e-05		774.353	9.93961e-05		1239.19	0.000104767		1239.59	2.8491e-05		1240.26	1.42891e-05		1240.77	-2.16012e-05		1239.3	2.11846e-05		-1237.09	9.37789e-05
778.13	-1.1131e-05		1008.91	-1.15837e-06		1008.48	1.6832e-05		-992.778	-1.14252e-05		1007.93	7.37747e-06		1007.41	4.80471e-05		7590.92	9.04011e-05		543.634	0.000114435		1006.99	4.13697e-05		1007.48	4.52497e-05		1008.32	-3.09728e-05		1009	-4.35089e-06		1007.19	2.66093e-05		-1005.33	3.06941e-05
546.744	-2.51282e-05		777.349	3.44486e-05		776.93	1.51573e-05		-761.184	-2.14221e-06		776.347	2.2566e-05		776.176	3.18537e-05		7882.2	6.15568e-05		312.113	8.15305e-05		775.756	9.57145e-05		776.17	5.15999e-05		776.899	-1.60772e-05		777.676	4.87917e-06		775.805	-2.25737e-06		-774.268	0.000106263
314.609	2.07126e-05		545.874	-5.27438e-07		545.473	1.49166e-05		-529.747	-1.55902e-05		545.157	3.52507e-05		544.964	2.85603e-05		8171.25	6.15898e-05		50.4075	9.71831e-05		544.569	6.56929e-05		544.988	2.87631e-05		545.652	-7.7282e-06		546.413	-1.92326e-05		544.586	7.39864e-07		-543.585	7.5623e-05
50.7575	-2.20618e-05		313.689	1.53466e-05		313.358	3.37974e-06		-297.712	1.88876e-05		313.026	6.23567e-06		313.128	2.04057e-05		8457.44	7.51855e-05		-149.026	7.41895e-05		312.659	8.82301e-05		313.011	5.75876e-05		313.579	3.03154e-06		314.303	-1.96855e-05		312.685	1.97184e-05		-311.942	7.30223e-05
-149.788	1.30121e-05		57.5085	1.62341e-05		57.4951	-4.14547e-05		-42.0055	2.47389e-05		57.4372	2.19721e-05		50.535	2.26072e-05		8739.34	5.16871e-05		-375.495	6.49859e-05		57.2147	6.72706e-05		57.3217	4.29346e-05		57.4084	-1.0412e-05		57.4844	-1.23261e-05		57.2101	-7.95178e-06		-39.0687	6.29009e-05
-377.008	2.8552e-05		-146.609	4.01589e-05		-146.453	2.05861e-05		161.69	1.61218e-05		-146.321	6.47571e-06		-149.416	4.77418e-06		9015.71	7.35124e-05		-606.037	5.75198e-05		-146.248	4.83578e-05		-146.412	1.06394e-05		-146.751	6.49539e-06		-147.266	3.17179e-05		-146.486	3.62878e-05		155.836	8.1546e-06
-608.113	7.04092e-05		-375.523	3.99464e-05		-375.309	2.35055e-05		390.514	1.97868e-05		-375.095	6.61772e-06		-376.23	1.48194e-05		9284.42	7.42266e-05		-835.486	6.07254e-06		-374.861	1.45792e-05		-375.066	2.21008e-05		-375.477	-1.68708e-06		-376.02	2.67265e-05		-375.194	2.09193e-05		378.264	7.84933e-05
-838.03	3.16625e-05		-606.864	4.6284e-05		-606.689	2.87407e-05		621.953	-2.51299e-05		-606.497	-2.28794e-05		-607.165	-1.06979e-05		9542.47	7.46793e-05		-1066.35	-2.84348e-06		-605.929	3.53596e-05		-606.222	1.6684e-05		-606.687	1.67875e-05		-607.397	5.86679e-05		-606.369	7.61587e-05		607.868	3.46006e-05
-1069.25	9.28857e-05		-837.026	0.0001194		-836.888	3.83791e-05		851.945	4.94617e-06		-836.588	-9.64295e-06		-836.946	1.61913e-06		9788.88	7.48405e-05		-1299.76	-3.8287e-05		-835.872	5.96103e-06		-836.284	2.33905e-06		-836.581	-7.23927e-06		-837.378	4.60482e-05		-836.35	6.31418e-05		837.035	2.13189e-06
-1302.25	8.60078e-05		-1068.38	4.9693e-05		-1068.3	1.91479e-06		1083.43	-1.16204e-05		-1068.02	-9.62892e-06		-1068.1	1.04323e-05		10023.9	7.83206e-05		-1535.47	1.64685e-06		-1067.23	1.13787e-05		-1067.47	2.12498e-05		-1067.91	1.72591e-05		-1068.19	2.79115e-05		-1067.54	4.11519e-05		1067.78	6.39783e-06
-1537.97	5.65402e-05		-1302.28	1.56707e-05		-1302.3	1.03879e-05		1317.53	4.27372e-06		-1302.05	-9.53091e-06		-1301.58	5.89419e-06		10248.3	0.000105269		-1772.23	-2.01863e-05		-1301.1	-1.53544e-06		-1301.09	3.13642e-05		-1301.34	-1.91434e-05		-1300.93	5.42959e-05		-1301.38	4.31531e-05		1301.16	3.84697e-05
-1775.2	8.94103e-05		-1538.48	4.50241e-05		-1538.51	1.10627e-05		1553.89	-1.59805e-05		-1538.37	-2.57029e-05		-1537.45	-2.31784e-05		10462.5	8.99745e-05		-2009.25	-4.22063e-05		-1537.17	1.50806e-06		-1537.1	-1.43031e-07		-1537.26	-2.27131e-05		-1536.42	6.27904e-05		-1537.51	6.5128e-05		1536.81	1.73955e-05
-2012.7	0.000103382		-1775.95	5.15481e-05		-1775.86	2.41612e-05		1791.23	2.41739e-06		-1775.73	-1.00948e-05		-1774.34	-3.81839e-05		10667.2	7.98613e-05		-2246.8	-5.39808e-05		-1774.31	-3.13213e-05		-1774.19	1.75218e-05		-1774.34	-4.93487e-06		-1773.38	3.7807e-05		-1774.63	6.46048e-05		1773.43	-1.19951e-05
-2250.76	0.000120366		-2013.59	4.5443e-05		-2013.51	2.88612e-05		2028.86	3.17062e-05		-2013.31	-9.44083e-06		-2011.79	-2.4327e-05		10862.9	7.50976e-05		-2484.33	-9.69259e-05		-2011.74	-3.63633e-05		-2011.67	2.20628e-05		-2011.78	-3.07598e-07		-2010.8	5.04603e-05		-2011.93	6.12968e-05		2010.39	-2.52143e-05
-2488.97	0.000106833		-2251.77	6.1716e-05		-2251.58	2.91559e-05		2266.89	2.04491e-06		-2251.33	-5.55773e-05		-2249.56	-5.12727e-05		11050.4	9.19402e-05		-2722.13	-7.24243e-05		-2249.5	-3.01528e-05		-2249.42	-1.84914e-05		-2249.78	5.73564e-06		-2248.57	2.4772e-05		-2249.84	9.18517e-05		2247.8	-1.59995e-05
-2727.54	0.00010631		-2489.96	0.000101559		-2489.71	3.60836e-05		2505.05	-4.22829e-05		-2489.43	-2.50509e-05		-2487.54	-3.75549e-05		8934.96	7.58488e-05		-2960.02	-7.78722e-05		-2487.56	-5.17411e-05		-2487.44	-1.10591e-05		-2487.8	4.60993e-05		-2486.73	8.56542e-05		-2487.96	8.58738e-05		2485.31	-1.20745e-05
-2966.61	9.57407e-05		-2728.28	4.23594e-05		-2728.16	-1.63886e-05		2743.35	-1.02214e-05		-2727.74	-4.73878e-05		-2725.69	-5.8408e-05		6023.63	0.000104117		-3197.82	-0.000106977		-2725.67	-3.49668e-05		-2725.54	-2.29858e-05		-2726	-3.75057e-06		-2724.94	3.58908e-05		-2726.11	6.94245e-05		2723.03	-4.55407e-05
-3204.58	0.000100434		-2966.82	2.80737e-05		-2966.54	1.87943e-06		2981.79	-1.94169e-05		-2966.14	-2.4361e-05		-2963.94	-2.19645e-05		3022.16	7.4344e-05		-3435.67	-6.89803e-05		-2963.86	-7.15866e-05		-2963.82	-3.32881e-05		-2964.32	9.56347e-06		-2963.28	7.23489e-05		-2964.41	7.72534e-05		2960.75	-2.02637e-05
-3443.15	0.000117413		-3205.55	7.53551e-05		-3205.05	3.24704e-05		3220.08	3.11578e-06		-3204.61	-5.57331e-05		-3202.17	-5.01492e-05		89.3249	4.61422e-05		-3673.57	-8.68223e-05		-3201.99	-2.36708e-05		-3202.11	-4.49701e-05		-3202.67	4.96941e-05		-3201.59	4.31034e-05		-3202.65	4.13195e-05		3198.58	-2.84693e-05
-3682.99	8.83696e-05		-3443.9	4.24817e-05		-3443.63	4.40802e-05		3458.61	-2.4789e-05		-3443.07	-1.96114e-05		-3440.34	-0.000110036					-3911.36	-9.08816e-05		-3440.22	-6.60296e-05		-3440.36	-1.86011e-05		-3441.14	-7.28926e-08		-3439.9	3.35122e-05		-3440.94	5.12371e-05		3436.25	-4.23535e-05
-3920.23	9.06428e-05		-3682.63	3.82623e-05		-3682.21	1.6267e-05		3697.09	-1.13673e-05		-3681.55	-3.34697e-05		-3678.67	-4.92219e-05					-4149.25	-0.000133384		-3678.52	-8.27638e-05		-3678.74	-5.6626e-05		-3679.45	-1.25837e-06		-3678.28	4.87406e-05		-3679.32	4.68784e-05		3674.06	-5.77632e-05
-4158.7	0.000108006		-3920.84	5.76938e-05		-3920.41	1.68138e-05		3935.28	-2.34256e-05		-3919.78	-1.22266e-05		-3916.69	-7.28749e-05					-4387.01	-0.000111978		-3916.51	-6.59704e-05		-3916.71	-1.146e-05		-3917.72	1.51202e-05		-3916.64	6.17946e-05		-3917.41	4.64954e-05		3911.69	-0.000106683
-4397.24	0.000102726		-4159.4	2.91443e-05		-4158.88	5.29337e-06		4173.77	1.79428e-05		-4158.34	-1.17663e-05		-4155.03	-6.53003e-05					-4624.87	-0.000105677		-4154.87	-5.77567e-05		-4154.96	-2.16914e-05		-4156.12	1.05696e-05		-4155.08	3.57084e-05		-4155.83	5.9304e-05		4149.61	-9.97568e-05
-4635.67	0.000132091		-4397.98	8.70631e-05		-4397.4	2.18484e-05		4412.19	3.01051e-06		-4396.66	-4.03568e-05		-4393.34	-4.8509e-05					-4862.73	-0.000135234		-4393.11	-5.66322e-05		-4393.23	-7.51503e-05		-4394.39	6.21779e-05		-4393.19	3.71852e-05		-4393.99	4.73697e-05		4387.33	-5.25406e-05
-4874.22	0.00011377		-4636.45	8.06443e-05		-4635.89	3.21626e-05		4650.62	1.75048e-05		-4635.09	-4.37567e-05		-4631.55	-8.52531e-05					-5100.6	-9.78425e-05		-4631.25	-6.56001e-05		-4631.55	-4.20644e-05		-4632.81	1.7112e-05		-4631.64	2.41629e-05		-4632.28	8.43109e-05		4625.19	-7.81414e-05
-5112.59	0.000116753		-4874.99	7.3731e-05		-4874.29	3.7398e-05		4888.79	2.38206e-06		-4873.51	-2.57945e-05		-4869.86	-4.76657e-05					-5338.25	-0.000170509		-4869.53	-7.65387e-05		-4869.76	-3.66978e-05		-4871.08	8.7887e-06		-4869.89	7.1111e-06		-4870.54	9.12814e-05		4862.95	-7.99353e-05
-5350.91	0.000119026		-5113.48	5.9021e-05		-5112.68	3.98132e-05		5127.24	-2.63073e-05		-5111.82	-2.67124e-05		-5107.99	-7.97902e-05					-5576.83	-9.8356e-05		-5107.53	-9.95096e-05		-5107.94	-5.21612e-05		-5109.32	-5.31134e-06		-5108.21	3.40803e-05		-5108.67	5.51284e-05		5100.67	-9.75674e-05
-5590.03	0.000114958		-5351.68	7.40219e-05		-5351.01	4.12483e-05		5365.42	3.0427e-06		-5350.02	-1.09723e-05		-5346.09	-7.67407e-05					-5813.07	-0.000117224		-5345.62	-9.47826e-05		-5345.94	-3.1918e-05		-5347.4	3.98605e-05		-5346.28	3.16138e-05		-5346.56	6.79684e-05		5338.19	-9.9626e-05
-5827	0.000139225		-5590.77	8.37087e-05		-5590.13	4.21791e-05		5604.36	-2.75951e-05		-5589.07	-6.9722e-05		-5584.85	-7.80253e-05					-6050.31	-0.000129353		-5584.35	-8.13266e-05		-5584.82	-7.71458e-05		-5586.38	1.28016e-05		-5585.37	2.40106e-05		-5585.6	6.23189e-05		5576.72	-0.000104473
-6064.76	0.0001237		-5827.82	7.80892e-05		-5826.9	2.60047e-05		5841.33	-1.11047e-05		-5825.91	-4.20085e-05		-5821.66	-9.23004e-05					-6287.08	-9.4973e-05		-5821.05	-9.36848e-05		-5821.55	-4.84276e-05		-5823.26	3.72689e-05		-5822.23	3.74952e-05		-5822.27	8.15584e-05		5812.98	-5.98858e-05
-6302.26	9.75107e-05		-6065.59	8.98033e-05		-6064.7	7.36251e-05		6078.93	3.33995e-05		-6063.48	-3.19737e-05		-6059.05	-0.000119937					-6523.75	-0.000160034		-6058.4	-9.3056e-05		-6059.04	-2.45102e-05		-6060.76	1.0971e-05		-6059.83	6.3713e-05		-6059.75	9.46496e-05		6050.01	-7.33136e-05
-6539.51	0.00011164		-6303.02	7.32734e-05		-6302.21	6.72619e-05		6316.32	3.30965e-06		-6300.82	-5.63427e-05		-6296.4	-0.00011642					-6759.76	-0.000104649		-6295.66	-0.000100731		-6296.39	-2.3896e-05		-6298.07	2.9184e-05		-6296.98	3.74164e-05		-6297.1	0.000101397		6286.89	-8.61345e-05
-6776.39	0.000128122		-6540.29	7.40111e-05		-6539.5	4.66988e-05		6553.49	2.63892e-05		-6538.01	-2.8996e-05		-6533.33	-8.24321e-05					-6995.36	-0.000107669		-6532.67	-0.000124761		-6533.25	-5.02635e-05		-6535.16	5.19498e-05		-6534.05	5.24215e-05		-6534.05	9.42648e-05		6523.35	-0.000105845
-7012.41	0.000130937		-6777.2	6.9832e-05		-6776.2	-3.31681e-06		6789.98	4.94476e-05		-6774.74	-3.03198e-05		-6769.85	-0.000100021					-7230.38	-0.000160263		-6769.15	-0.000103341		-6769.94	-2.56429e-05		-6771.75	-3.68427e-06		-6770.87	3.21679e-05		-6770.68	6.02633e-05		6759.38	-0.000135349
-7248.06	0.00011486		-7013.46	6.03166e-05		-7012.39	1.79879e-05		7026.22	1.81382e-05		-7011.04	-5.01974e-05		-7005.78	-7.45132e-05					-7464.45	-0.000118383		-7005.06	-0.000100572		-7005.87	-6.59533e-05		-7007.96	1.364e-05		-7006.96	2.77163e-05		-7006.79	6.2103e-05		6994.94	-0.000113142
-7482.84	0.000117473		-7248.93	6.01881e-05		-7247.83	3.24826e-05		7270.11	-1.04463e-05		-7246.38	-5.49973e-05		-7241.04	-8.99826e-05					-7697.52	-0.000121721		-7240.37	-0.000105367		-7241.19	-6.42962e-05		-7243.4	-8.50041e-06		-7242.3	2.81953e-05		-7241.95	5.36571e-05		7229.98	-0.000156873
-7716.61	0.000111867		-7483.95	5.3085e-05		-7482.7	5.99463e-08		7501.4	2.53266e-05		-7481.07	-2.83259e-05		-7475.53	-9.30808e-05					-7929.33	-0.000101334		-7474.83	-0.00012355		-7475.69	-4.71888e-05		-7477.96	9.14147e-06		-7476.8	7.16717e-05		-7476.68	8.46428e-05		7463.99	-0.000158755
-7948.93	8.97706e-05		-7717.52	4.98419e-05		-7716.09	3.12435e-05		7733.34	2.71765e-05		-7714.52	-4.07444e-05		-7708.92	-8.73595e-05					-8159.57	-0.000130262		-7708.1	-0.000119414		-7709.13	-3.10476e-05		-7711.34	1.1584e-05		-7710.42	3.21856e-05		-7709.93	4.56423e-05		7697	-0.000126784
-8179.8	0.000108687		-7949.85	5.16615e-05		-7948.51	3.71317e-05		7964.64	3.46133e-05		-7946.9	-7.19626e-05		-7941.04	-8.70658e-05					-8387.84	-0.00010889		-7940.19	-0.000119667		-7941.22	-6.92265e-05		-7943.59	2.10867e-05		-7942.65	2.78614e-05		-7942.01	6.70524e-05		7928.65	-0.000133061
-8408.69	0.000123734		-8180.87	6.03679e-05		-8179.35	6.12531e-05		8194.63	4.01954e-06		-8177.45	-8.65269e-05		-8171.75	-8.70682e-05					-8613.57	-9.92333e-05		-8170.69	-9.89669e-05		-8171.73	-4.7267e-05		-8174.34	1.18866e-05		-8173.37	1.64703e-05		-8172.54	8.67987e-05		8158.89	-0.000133857
-8635.18	0.000138426		-8409.55	0.000120411		-8408.1	1.37224e-05		8422.82	-1.06395e-05		-8406.12	-7.02216e-05		-8400.3	-8.63506e-05					-8836.15	-7.66001e-05		-8399.24	-8.7705e-05		-8400.39	-6.77939e-05		-8402.98	4.08083e-05		-8402.09	4.91945e-05		-8401.2	7.23248e-05		8387.06	-0.00012593
-8858.46	0.000160519		-8636	9.14333e-05		-8634.54	3.91961e-05		8648.43	2.47094e-05		-8632.39	-0.000108112		-8626.37	-9.61403e-05					-9054.39	-0.000126332		-8625.35	-7.585e-05		-8626.46	-3.15645e-05		-8629.19	1.22075e-05		-8628.34	3.51744e-05		-8627.21	5.84627e-05		8612.59	-0.00011695
-9077.42	9.91967e-05		-8859.18	0.00010597		-8857.62	2.38864e-05		8871.18	1.78721e-05		-8855.29	-7.29624e-05		-8849.28	-7.01098e-05					-9267.11	-0.00011965		-8848.22	-9.91903e-05		-8849.31	-6.88856e-05		-8852.3	1.27676e-05		-8851.36	6.42011e-05		-8850.15	8.24889e-05		8835.08	-9.93363e-05
-9290.92	0.000124765		-9078.23	8.97145e-05		-9076.57	4.64793e-05		9089.65	1.70015e-05		-9074.15	-2.90016e-05		-9067.85	-8.44497e-05					-9472.94	-0.000126177		-9066.9	-7.98364e-05		-9068.1	-9.02057e-05		-9070.85	3.47339e-05		-9070.22	3.32894e-05		-9068.72	0.000100837		9053.22	-0.000147383
-9497.35	0.000110694		-9291.68	7.42844e-05		-9291.7	4.21927e-05		9302.74	1.60526e-06		-9287.28	-4.73598e-05		-9280.98	-5.42739e-05					-9671.46	-0.000109878		-9279.81	-0.000104573		-9281.25	-7.90648e-05		-9284.32	-1.74715e-05		-9283.72	2.3473e-05		-9281.82	0.000105429		9265.94	-0.000149547
-9696.78	8.22426e-05		-9498.13	8.70187e-05		-9496.9	7.3012e-05		9508.93	-1.11897e-05		-9493.59	-5.8594e-05		-9487.08	-5.34175e-05					-9862.92	-0.0001036		-9485.86	-0.000107006		-9487.32	-4.48372e-05		-9490.61	-9.74094e-06		-9489.86	1.16479e-05		-9487.85	7.25997e-05		9471.64	-0.000136636
-9888.9	0.000140192		-9697.33	8.70981e-05		-9695.7	2.92143e-05		9707.87	-2.4308e-05		-9692.7	-6.25462e-05		-9686.05	-5.68957e-05					-10047.1	-0.000113188		-9684.92	-9.41129e-05		-9686.28	-6.31403e-05		-9689.67	4.04621e-05		-9689	3.4311e-05		-9686.84	6.21304e-05		9670.2	-0.000169428
-10074	0.00014032		-9889.45	0.000115456		-9887.44	4.47253e-05		9899.71	-1.3514e-05		-9884.42	-3.08753e-05		-9877.67	-6.81001e-05					-10224.8	-0.000123156		-9876.45	-0.000135056		-9877.92	-2.58408e-05		-9881.54	3.89447e-05		-9880.92	5.96616e-05		-9878.52	8.61677e-05		9861.65	-0.000165129
-10252.3	0.000121275		-10074.4	8.57584e-05		-10072.3	3.09e-05		10084.4	-4.1032e-06		-10069.2	-5.75986e-05		-10062.4	-9.81926e-05					-10396.1	-0.000147181		-10061	-7.17067e-05		-10062.6	-3.99041e-05		-10066.3	8.54263e-06		-10065.9	3.41639e-05		-10063.2	7.10128e-05		10045.9	-0.000123643
-10424.3	0.000112405		-10252.7	0.000133252		-10250.5	3.68322e-05		10262.5	2.74511e-05		-10247.3	-3.48448e-05		-10240.4	-0.000119722					-10561.2	-0.000173016		-10239.2	-0.000111229		-10240.6	-4.30767e-05		-10244.4	2.00065e-05		-10244.2	8.11499e-06		-10241	8.38196e-05		10223.6	-0.000172139
-10590.1	0.000116531		-10424.5	0.000120066		-10422.2	4.7978e-05		10434.2	1.37174e-06		-10419	-5.54108e-05		-10411.9	-8.13703e-05					-10720.6	-0.000116554		-10410.8	-0.000132513		-10412.3	-6.5744e-05		-10416.2	1.81347e-06		-10416	3.99382e-05		-10412.5	5.14105e-05		10394.8	-0.000183205
-10750.3	0.000134107		-10590.2	7.22541e-05		-10587.7	1.89324e-05		10599.7	1.16745e-05		-10584.4	-5.72166e-05		-10577.3	-7.40513e-05					-10874.3	-0.00014632		-10575.9	-8.40462e-05		-10577.7	-3.43443e-05		-10581.7	2.74833e-05		-10581.6	5.0441e-05		-10578	7.41964e-05		10559.8	-0.000177119
-10904.6	0.000117182		-10750.2	8.72547e-05		-10747.6	9.64444e-06		10759.5	2.04709e-05		-10744.3	-5.57452e-05		-10736.9	-7.49016e-05					-11023	-9.66567e-05		-10735.6	-9.26747e-05		-10737.3	-3.41598e-05		-10741.5	8.40049e-06		-10741.4	4.40199e-05		-10737.6	7.50853e-05		10719.1	-0.000169483
-11054	0.000113567		-10904.4	0.000102131		-10901.8	3.51182e-05		10913.7	2.24809e-06		-10898.4	-1.2561e-05		-10891	-7.25618e-05					-8914.11	-0.000121084		-10889.6	-0.000152531		-10891.3	-6.8151e-05		-10895.6	6.37006e-06		-10895.6	5.2233e-05		-10891.6	7.56319e-05		10872.9	-0.000140708
-8938.36	0.000105557		-11053.5	0.000112667		-11050.8	5.27497e-05		11062.8	1.88665e-05		-11047.3	-4.13463e-05		-11039.9	-5.73891e-05					-6010.16	-0.000137409		-11038.4	-0.000119632		-11040.3	-6.29124e-05		-11044.6	-1.24458e-05		-11044.7	2.98228e-05		-11040.3	7.46366e-05		11021.5	-0.000141822
-6025.92	0.00010783		-8938.6	0.000105687		-8936.66	2.32801e-05		8949.91	1.80048e-05		-8934.22	-2.61615e-05		-8927.71	-5.37077e-05					-3015.63	-6.95927e-05		-8926.67	-8.45411e-05		-8928	-8.41694e-05		-8931.24	-2.6771e-05		-8930.46	5.65292e-05		-8928.28	7.90368e-05		8912.98	-0.000130856
-3023.13	9.5301e-05		-6026.53	3.34776e-05		-6025.38	7.61869e-06		6039.68	-1.16565e-05		-6023.93	-2.74593e-05		-6019.27	-6.22255e-05					-88.6429	4.96771e-05		-6018.68	-8.94535e-05		-6019.48	-6.49526e-05		-6021.51	9.38637e-06		-6020.65	2.35658e-05		-6019.82	5.97598e-05		6009.51	-0.000141373
			-3023.81	7.50172e-05		-3023.34	-7.93148e-06		3038.35	4.61095e-05		-3022.51	-4.3508e-05		-3019.87	-3.33256e-05								-3019.89	-5.58819e-05		-3020.34	-3.63226e-05		-3021.15	-3.64587e-05		-3020.32	-8.94721e-06		-3020.28	9.55154e-05		3015.21	-0.000107741
			-89.4616	1.27464e-05		-89.2222	2.42723e-05		104.186	7.65037e-06		-88.7193	-1.39707e-05		-88.8062	-6.82597e-06								-88.6115	5.01792e-05		-89.0056	7.81066e-05		-89.3698	-3.47942e-05					-88.6459	2.83371e-05		88.5781	2.74792e-05

## Sheet: Fig.3
Fig.3b	Cu=40nm		Fig.3c	Cu=40nm		Fig.3d	direct		Fig.3e	direct
distance(nm)	R(Ohm)		distance(nm)	R(Ohm)		thickness(nm)	λo(nm)		thickness(nm)	A(mOhm/m)
140	0.00022031		140	0.00021697		30	99.9486		30	0.0121477
180	0.000147965		180	0.00015605		40	97.2525		40	0.0176401
200	0.00013		200	0.0001325		50	94.8848		50	0.00802031
230	0.000109925		230	0.000104689
240	9.03e-05		240	9.235e-05		Fig.3d	inverse		Fig.3e	inverse
290	6.09496e-05		290	5.908e-05		thickness(nm)	λo(nm)		thickness(nm)	A(mOhm/m)
350	3.55e-05		350	3.55e-05		30	100.219		30	0.0121558
						40	105.906		40	0.0154487
						50	95.6162		50	0.00787145
Fig.3b	Cu=30nm		Fig.3c	Cu=30nm
distance(nm)	R(Ohm)		distance(nm)	R(Ohm)
200	0.000181254		200	0.000180384
210	0.000177993		210	0.000172867
250	0.000114944		250	0.000115033
280	8.88508e-05		280	9.43473e-05
Fig.3b	Cu=50nm		Fig.3c	Cu=50nm
distance(nm)	R(Ohm)		distance(nm)	R(Ohm)
230	6.09687e-05		230	5.99941e-05
260	4.86328e-05		260	4.91951e-05
270	4.23321e-05		270	4.33403e-05
290	3.49854e-05		290	3.40798e-05
300	2.91912e-05		300	2.86159e-05

## Sheet: Fig.4
Fig.4a	T=300K		Fig.4a	T=50K		Fig.4b	T=300K		Fig.4b	T=50K		Fig.4c	T=300K		Fig.4c	T=50K		Fig.4d										Fig.4e
H(Oe)	R(Ohm)		H(Oe)	R(Ohm)		H(Oe)	R(Ohm)		H(Oe)	R(Ohm)		H(Oe)	R(Ohm)		H(Oe)	R(Ohm)		temperature(K)	R(Ohm) (d=0nm)	R(Ohm) (d=140nm)	R(Ohm) (d=180nm)	R(Ohm) (d=200nm)	R(Ohm) (d=230nm)	R(Ohm) (d=240nm)	R(Ohm) (d=290nm)	R(Ohm) (d=350nm)		temperature(K)	R(Ohm) (Ni81Fe19)	R(Ohm) (Co25Fe75)
-2903.6	0.000132341		-10.1557	1.50366e-05		3.51572	-2.7005e-05		1.2291	-2.50575e-05		4.53567	3.1331e-05		7.48454	7.47512e-05		300	0.001569	0.00022031	0.000147965	0.00013	0.000109925	9.03e-05	6.09496e-05	3.55e-05		300	0.000115254	0.00032688
-5856.47	0.000130599		-2898.93	3.17551e-05		-1108.44	0.000113861		-1112.32	3.92588e-05		-1093.27	7.26021e-05		-1364.11	9.39643e-05		280	0.001477	0.0002031	NaN	0.000121437	8.97843e-05	8.54e-05	5.35e-05	3.04e-05		275	0.000124544	0.000381339
-8735.78	0.000121722		-5845.2	1.93126e-05		-999.386	0.000128036		-1065.52	2.64632e-05		-990.402	4.82695e-05		-1266.21	9.68542e-05		260	0.001429	0.00019041	NaN	0.000106169	8.19339e-05	8.077e-05	4.52179e-05	2.92e-05		250	0.000120831	0.000466106
-11049.8	9.7828e-05		-8712.59	9.39058e-07		-865.787	6.03104e-05		-1001.92	3.04914e-05		-859.687	4.31083e-05		-1137.15	7.59597e-05		240	0.001358	0.00017048	NaN	9.44583e-05	7.45884e-05	7.547e-05	3.94907e-05	2.45e-05		225	0.000136302	0.000499189
-10935.1	0.000114422		-11015.4	-1.15074e-05		-727.322	7.696e-05		-934.88	2.07015e-05		-723.248	3.6123e-05		-1002.2	9.33999e-05		220	0.001298	0.0001553	NaN	8.56131e-05	6.13969e-05	6.827e-05	3.5588e-05	2.06e-05		200	0.000156659	0.000523158
-10797.8	0.000131119		-10900.7	9.76583e-07		-586.587	4.74179e-05		-866.318	3.09725e-05		-584.061	1.65669e-05		-864.506	0.000102369		200	0.001273	0.0001254	8.29e-05	7.3e-05	5.312e-05	5.527e-05	3.0972e-05	NaN		175	0.000199116	0.000579659
-10653.2	0.000115227		-10763.8	7.48761e-06		-444.381	3.22421e-05		-796.843	2.51027e-05		-442.719	2.95228e-05		-725.006	6.92137e-05		175	0.001163	0.0001051	7.04e-05	6.18e-05	5.07232e-05	NaN	2.53939e-05	NaN		150	0.000231917	0.000605214
-10501.7	0.000104479		-10619.7	1.93424e-06		-302.548	4.32686e-05		-726.862	9.98861e-07		-301.335	1.69801e-05		-584.313	9.23973e-05		150	0.001114	8.94e-05	6.29e-05	5.53e-05	4.62868e-05	NaN	2.03809e-05	NaN		125	0.000281158	0.000651427
-10343.5	9.31942e-05		-10468.6	1.09623e-07		-160.384	6.02395e-06		-656.357	2.04565e-05		-159.098	5.57218e-06		-442.275	5.41833e-05		125	0.001025	7.89e-05	5.17e-05	5.04e-05	3.42915e-05	NaN	1.5021e-05	NaN		100	0.0003194	0.000693517
-10178.6	9.97804e-05		-10311.1	-1.45376e-05		-21.4016	2.36577e-05		-585.52	-1.03482e-05		-19.3645	3.82107e-05		-300.457	9.21404e-05		100	0.00092	6.64e-05	4.74e-05	4.6e-05	3.04026e-05	NaN	1.07284e-05	NaN		75	0.000390405	0.000756121
-10006.8	0.000146697		-10146.7	-4.52798e-06		0.406232	1.20671e-05		-514.457	2.08739e-05		3.73022	3.02678e-05		-157.872	8.4053e-05		75	0.00089	5.3e-05	3.95e-05	3.81e-05	NaN	0	0	0		50	0.00045198	0.000812204
-9828.01	9.09238e-05		-9975.62	3.3095e-06		15.2214	-1.55994e-05		-442.962	-1.40673e-05		18.8638	3.01235e-05		-18.0603	7.28088e-05		50	0.000851	4.05e-05	2.56e-05	2.09e-05	NaN	0	0	0
-9641.81	9.10164e-05		-9797.56	-3.16858e-05		29.2455	-6.9199e-06		-371.969	4.00338e-05		33.2882	5.66474e-05		5.89743	7.59465e-05
-9448.05	0.000101961		-9612	-2.20055e-05		43.3196	-1.03575e-05		-300.669	7.46826e-07		47.4694	2.38529e-05		21.2963	0.000113945
-9246.55	0.000129144		-9419.1	4.17691e-06		57.419	7.62197e-06		-229.401	-4.73891e-05		61.793	5.42782e-05		35.6104	6.61327e-05
-9037.58	0.000115912		-9218.33	7.16068e-07		71.6682	-4.60138e-06		-158.134	1.29538e-05		76.0292	4.10842e-06		49.9646	0.00012558
-8821.67	0.000119894		-9010.24	4.61652e-06		85.8992	-1.30183e-05		-87.0118	-4.98286e-05		90.3694	2.88966e-05		64.2651	9.76011e-05
-8600.07	0.000112865		-8795.08	5.51042e-06		100.128	1.67301e-05		-18.8778	-3.0814e-05		104.729	1.1979e-05		78.5511	6.84742e-05
-8373.69	0.00011652		-8574.03	-2.17913e-05		114.341	-1.12866e-05		-0.346685	-3.27834e-07		119.087	2.09887e-05		92.8794	6.67472e-05
-8144.14	0.000113411		-8348.6	6.14604e-06		128.572	-1.51051e-05		14.385	-1.58037e-05		133.482	4.29356e-05		107.273	7.3907e-05
-7911.96	9.36651e-05		-8119.71	-4.43233e-06		142.74	-1.79056e-05		28.3391	-1.78677e-05		147.836	3.07344e-05		121.576	5.97786e-05
-7678.14	8.80335e-05		-7888.3	-2.45266e-05		156.963	-3.35259e-05		42.4549	-3.05943e-05		162.157	2.34084e-05		135.881	8.37999e-05
-7442.94	9.79946e-05		-7655.17	-6.29351e-06		171.226	1.24901e-06		56.6508	-5.06779e-05		176.598	3.62694e-05		150.152	9.69973e-05
-7206.62	9.20441e-05		-7420.54	-5.36528e-06		185.508	5.8427e-06		70.8276	-6.5703e-06		190.931	3.8785e-05		164.48	6.60717e-05
-6969.51	0.000131295		-7185.2	7.329e-06		199.74	-1.73865e-05		85.131	-5.77003e-05		205.356	1.94579e-05		178.762	6.60413e-05
-6731.77	0.000121843		-6948.89	5.35835e-06		214.035	-4.63947e-05		99.3991	-2.33023e-05		219.785	2.94955e-05		193.172	7.64904e-05
-6493.55	9.80276e-05		-6711.88	-1.9951e-05		228.211	-5.97989e-05		113.689	-4.49159e-05		234.133	3.22297e-05		207.5	0.00010272
-6254.92	0.00011556		-6474.39	-1.01172e-05		242.505	-6.38171e-05		128.002	-4.72096e-05		248.54	1.73665e-05		221.844	9.30843e-05
-6015.72	0.000137841		-6236.45	1.41574e-05		256.721	-6.64592e-05		142.405	-5.24533e-05		262.945	2.80098e-05		236.159	6.44746e-05
-5776.22	8.06296e-05		-5997.99	-4.85702e-06		270.981	-2.71091e-05		156.705	-4.28423e-05		277.389	-1.72642e-06		250.525	8.5967e-05
-5536.37	0.000103124		-5759.33	1.37748e-05		285.228	-6.95626e-05		171.02	-4.82528e-05		291.84	1.25827e-05		264.835	0.000108732
-5296.1	0.000118134		-5520.07	-1.8958e-05		299.467	-6.62973e-05		185.375	-6.52533e-05		306.233	2.45427e-05		279.172	7.46571e-05
-5055.67	0.000139271		-5280.66	-9.42038e-06		313.768	-6.46695e-05		199.682	-5.85338e-05		320.64	-1.7107e-06		293.561	8.49443e-05
-4815.04	0.000105035		-5041.04	1.07794e-05		327.99	-1.91156e-05		213.984	-3.67394e-05		335.066	3.74059e-05		307.917	7.85371e-05
-4574.53	0.000122275		-4801.11	1.13933e-05		342.236	-4.20943e-05		228.285	-3.754e-05		349.483	3.48799e-05		322.305	8.06135e-05
-4333.34	0.000109016		-4560.68	1.1521e-05		356.462	-9.01092e-05		242.703	-2.97146e-05		363.877	4.47972e-05		336.657	4.86584e-05
-4093.4	9.38387e-05		-4321.59	1.80921e-05		370.682	-6.50869e-05		256.977	-5.17403e-05		378.378	6.59708e-06		351.004	8.33582e-05
-3853.13	0.000127614		-4081.78	8.21388e-06		384.972	-3.40853e-05		271.326	-5.91765e-05		392.769	3.53612e-05		365.399	5.3881e-05
-3612.77	0.000143052		-3842.18	1.29826e-05		399.279	-6.25398e-05		285.662	-5.3564e-05		407.229	3.75592e-05		379.737	7.29446e-05
-3372.58	0.000103167		-3602.61	3.18241e-05		413.565	-8.27935e-05		300.03	-3.2103e-05		421.668	3.1356e-05		394.164	9.08872e-05
-3132.38	7.25343e-05		-3363.06	2.48346e-05		427.818	-6.09368e-05		314.348	-6.06602e-05		436.103	3.9855e-05		408.562	4.73896e-05
-2892.45	8.63837e-05		-3123.74	1.44261e-05		442.071	-4.81875e-05		328.656	-4.70527e-05		450.574	-2.9429e-07		422.965	9.2447e-05
-2652.79	0.000111376		-2884.41	4.01175e-05		456.338	0.00118495		342.963	-5.61196e-05		464.968	-9.17976e-05		437.368	9.5804e-05
-2413.16	0.000110567		-2645.39	3.07692e-05		470.615	0.00154427		357.26	-5.0568e-05		479.388	-0.000339032		451.758	7.56315e-05
-2173.87	8.89114e-05		-2406.63	2.36412e-05		484.891	0.00154797		371.65	-5.13687e-05		493.791	-0.000318579		466.075	6.92265e-05
-1935.25	9.0558e-05		-2168.07	1.28215e-06		499.231	0.0015678		385.971	-7.7084e-05		508.287	-0.000348738		480.49	6.94716e-05
-1697.1	9.26281e-05		-1930.01	5.11149e-05		513.511	0.00154951		400.315	-5.59403e-05		522.707	-0.000325499		494.898	5.13419e-05
-1460.33	8.95186e-05		-1692.26	3.14663e-05		527.813	0.00152229		414.652	-4.22825e-05		537.195	-0.000325351		509.302	-0.0006736
-1226.7	8.53622e-05		-1455.57	3.55569e-05		542.129	0.00152636		428.993	-2.06149e-05		551.808	-0.000337096		523.709	-0.000749126
-994.814	8.54586e-05		-1221.47	1.04371e-05		556.554	0.00150394		443.351	-8.13604e-05		566.149	-0.00034729		538.096	-0.000772367
-763.245	8.85466e-05		-990.014	4.50156e-06		570.735	0.000557062		457.585	-6.6696e-05		580.547	-0.000257262		552.769	-0.000727224
-531.852	7.82675e-05		-759.091	1.92705e-05		585.047	5.42161e-05		471.874	-6.72602e-05		594.985	4.28708e-05		567.038	-0.000739103
-299.752	7.27818e-05		-528.429	3.03765e-05		599.374	4.59094e-05		486.247	-7.2161e-05		609.477	7.8815e-05		581.393	-0.000762324
-42.7411	6.05581e-05		-296.967	5.65162e-05		613.973	4.60246e-05		500.471	-4.67379e-05		623.907	2.53803e-05		595.839	-0.000725296
162.114	3.20537e-05		-42.0315	3.64172e-05		628.046	8.06387e-05		514.831	-3.35848e-05		638.381	3.16955e-05		610.295	-0.000727027
391.131	3.35167e-05		161.205	3.33046e-05		642.249	1.21989e-05		529.165	-5.45002e-05		652.947	2.6696e-05		624.675	-0.000761426
622.419	4.85272e-05		389.32	1.96073e-05		656.626	1.61603e-05		543.48	0.000545076		667.312	5.68677e-05		639.072	-0.000733235
852.581	1.65141e-06		619.897	6.25241e-06		670.869	7.28571e-05		557.931	0.000755459		681.766	2.29157e-05		653.558	-0.000505823
1083.6	7.90788e-06		849.31	3.27475e-05		685.241	6.26431e-05		572.153	0.000744577		696.192	4.63571e-05		667.977	8.41782e-05
1316.47	-9.35003e-06		1080.06	3.32773e-05		699.472	4.06755e-05		586.493	0.00073496		710.704	1.65072e-05		682.429	8.55042e-05
1552.14	1.95982e-05		1313.17	2.84021e-05		713.789	2.75625e-05		600.739	0.000228431		725.201	4.72284e-05		696.84	7.04178e-05
1789.27	9.27478e-06		1548.62	-4.3149e-07		728.16	3.64024e-05		615.051	0.000252165		739.631	1.22916e-05		711.265	8.58105e-05
2026.74	1.04792e-05		1785.18	-3.05472e-06		742.417	5.30045e-05		629.38	0.000257224		754.101	3.16563e-05		725.777	8.034e-05
2264.75	1.04001e-06		2022.11	1.88194e-05		756.721	4.48504e-05		643.676	0.000102593		768.579	1.91304e-05		740.201	7.9252e-05
2502.9	-4.85186e-07		2259.46	2.33342e-06		771.101	3.3904e-05		657.936	4.62524e-05		783.032	3.80857e-05		754.659	9.35279e-05
2741.35	-2.18946e-05		2496.88	-2.5797e-05		785.347	4.96578e-05		672.299	4.08123e-05		797.506	4.40499e-05		769.082	5.72384e-05
2979.76	-4.45279e-05		2734.64	2.67098e-06		799.654	3.75251e-05		686.625	5.28986e-05		811.981	2.96839e-05		783.554	7.23251e-05
3218.36	-5.62944e-05		2972.27	-8.16502e-06		813.96	3.94823e-05		700.887	4.76902e-05		826.43	4.48011e-05		798.07	8.36809e-05
3456.98	-4.6028e-05		3210.05	-6.50957e-06		828.28	3.69142e-05		715.206	5.42122e-05		840.883	4.25578e-05		812.425	9.70597e-05
3695.39	-4.26544e-05		3447.83	1.64141e-07		842.498	2.95634e-05		729.517	2.83078e-05		855.356	4.11636e-05		826.925	7.69771e-05
3933.77	-4.19087e-05		3685.68	2.60691e-05		856.821	5.74933e-06		743.882	3.91603e-05		869.79	5.11657e-05		841.368	5.60134e-05
4172.37	-4.77208e-05		3923.2	7.3527e-06		871.163	4.4009e-05		758.191	5.03671e-05		884.299	5.17844e-05		855.855	9.43934e-05
4410.96	-7.50013e-05		4160.98	-1.78931e-05		885.444	3.54837e-05		772.44	3.11677e-05		898.771	2.94671e-05		870.337	7.51831e-05
4649.38	-8.52804e-05		4398.76	4.7236e-06		899.761	5.53615e-05		786.699	6.81695e-05		913.227	4.55247e-05		884.827	7.75967e-05
4887.76	-8.314e-05		4636.57	-1.01579e-05		914.098	2.60915e-05		801.024	6.07141e-05		927.687	1.67946e-05		899.307	9.42112e-05
5126.22	-9.38512e-05		4874.13	-1.71737e-05		928.388	3.53429e-05		815.256	5.35021e-05		942.105	4.46333e-05		913.708	8.30121e-05
5364.31	-0.000107214		5111.75	-5.20637e-05		942.706	4.83256e-05		829.578	8.11599e-05		956.617	7.7789e-05		928.173	8.61108e-05
5603.51	-9.32136e-05		5349.28	-4.28659e-05		956.977	2.9545e-05		843.894	3.72337e-05		971.158	2.87114e-05		942.658	9.91742e-05
5840.4	-7.9393e-05		5587.58	-3.45784e-05		971.237	2.7606e-05		858.139	4.39169e-05		985.654	4.56502e-05		957.19	0.000108152
6078.12	-8.96008e-05		5823.65	-1.45871e-05		985.564	3.55993e-05		872.503	5.43407e-05		1001.24	2.77445e-05		971.609	0.000106375
6315.5	-7.33419e-05		6060.62	-7.38489e-06		999.903	3.43811e-05		886.756	8.53131e-05		1014.79	2.03626e-05		986.134	0.0001008
6552.8	-9.91101e-05		6297.39	7.77018e-06		1014.19	2.31104e-05		901.04	5.62536e-05		1029.1	6.01722e-05		1000.61	0.00010068
6789.53	-0.000102362		6533.72	-1.87429e-05		1028.46	1.85697e-05		915.384	7.10138e-05		1043.66	2.02985e-05		1015.06	8.50949e-05
7025.75	-0.000144426		6769.73	-3.05328e-05		1042.75	-1.77868e-06		929.674	6.57922e-05		1058.07	3.02983e-05		1029.61	0.000122599
7261.29	-0.000111862		7004.95	-2.03418e-05		1057.04	2.2517e-05		943.987	8.66831e-05		1072.55	3.95146e-05		1044.05	7.70579e-05
7495.87	-9.18063e-05		7239.84	1.03117e-05		1071.36	4.90689e-05		958.202	8.64397e-05		1086.93	4.5212e-05		1058.48	9.88046e-05
7729.5	-0.000103058		7473.67	3.08928e-06		1085.73	2.07723e-05		972.572	6.37419e-05		1101.52	6.5103e-05		1072.98	9.12622e-05
7961.91	-9.13993e-05		7706.39	-2.90887e-05		1100.06	2.76388e-05		986.84	4.11688e-05		1115.95	4.72548e-05		1087.54	0.000100785
8192.53	-0.000100489		7937.88	2.46919e-06		1114.35	5.76117e-05		1001.13	8.05501e-05		1130.41	5.87123e-05		1102.06	6.03131e-05
8421.45	-8.68009e-05		8167.75	2.06484e-06		1128.68	1.58734e-06		1015.4	6.76041e-05		1144.95	3.65721e-05		1116.56	6.06331e-05
8647.91	-8.54432e-05		8395.67	-1.73737e-05		1010.31	5.30909e-05		1029.67	4.06719e-05		1023.42	2.76281e-05		1131.08	0.000108352
8871.13	-9.66334e-05		8621.24	-4.0435e-05		876.21	5.85793e-05		1043.97	7.28959e-05		887.12	5.54105e-05		1145.59	0.000107561
9090.21	-9.42321e-05		8843.54	3.67678e-07		738.264	1.22533e-05		1058.25	5.00656e-05		747.501	3.65523e-05		1160.13	8.23268e-05
9303.65	-9.06783e-05		9061.63	-3.15136e-06		598.261	6.28024e-06		1072.55	4.04629e-05		606.806	5.98037e-05		1174.67	0.000100426
9510.18	-7.54632e-05		9274.35	-9.76507e-06		455.698	-1.10216e-05		1086.82	7.07851e-05		465.795	4.81289e-05		1189.18	9.66564e-05
9709.67	-0.00011516		9479.96	6.81031e-06		315.094	-5.3633e-06		1101.11	9.01988e-05		323.929	5.24862e-05		1203.72	0.000111747
9901.92	-0.000100078		9678.62	1.57892e-07		172.694	-3.58822e-05		1115.44	8.05109e-05		183.038	3.62894e-05		1218.29	9.66964e-05
10087.1	-9.37502e-05		9869.84	-2.68909e-05		33.0271	-7.347e-05		1129.7	7.84486e-05		44.1482	2.04158e-05		1232.87	8.93489e-05
10265.7	-9.5527e-05		10054.1	-4.95506e-06		5.01645	8.61459e-06		1073.98	9.35547e-05		16.5402	4.30638e-05		1247.44	8.47697e-05
10437.7	-8.13934e-05		10231.8	-3.66023e-05		-9.53597	-4.52162e-05		1009.11	7.02169e-05		0.892078	3.19495e-05		1262.05	7.62528e-05
10603.7	-0.000106754		10403	8.717e-07		-23.3443	-3.2476e-05		941.925	6.08162e-05		-13.691	1.25678e-05		1276.68	6.55361e-05
10764	-0.000120093		10568.2	8.54856e-06		-37.3094	-4.11081e-05		873.592	4.35986e-05		-28.1662	4.01439e-05		1291.26	0.000109551
10918.6	-0.000108026		10727.6	8.88838e-06		-51.309	-1.8239e-05		804.441	6.29161e-05		-42.5239	9.05779e-06		1305.9	0.000104546
11068.1	-9.31005e-05		10881.5	-8.92324e-06		-65.3927	-2.92481e-05		734.997	6.06279e-05		-56.906	2.80341e-05		1320.58	5.99048e-05
10951.1	-0.000117825		11030.1	2.35554e-05		-79.5887	-6.8742e-05		664.922	4.17031e-05		-71.3232	5.28881e-05		1335.29	9.37124e-05
10813.7	-8.46942e-05		10913.5	-5.87109e-06		-93.8036	-7.65388e-05		594.643	5.38343e-05		-85.7232	5.31348e-05		1349.97	5.74138e-05
10669	-0.000124176		10776.7	-2.02005e-05		-108.015	-6.12636e-05		524.061	7.09365e-05		-100.015	1.9166e-05		1364.62	0.000109318
10517.5	-0.000115036		10632.7	-1.14638e-05		-122.197	-6.2706e-05		452.969	5.07478e-05		-114.317	3.59252e-05		1379.39	5.68258e-05
10359.4	-0.000120248		10482.1	-3.42516e-05		-136.511	-9.85107e-05		382.233	5.6423e-05		-128.658	4.13628e-05		1394.04	0.000101975
10194.5	-0.000106056		10324.6	-2.76383e-05		-150.749	-8.53003e-05		311.169	2.84762e-05		-142.971	3.42998e-05		1408.74	7.86463e-05
10022.8	-0.000117018		10160.5	2.80077e-06		-165.008	-5.31368e-05		239.936	3.56521e-05		-157.291	2.85294e-05		1423.5	7.61063e-05
9844.02	-0.000103847		9989.64	-2.78509e-05		-179.264	-5.77991e-05		168.482	1.12028e-06		-171.6	3.41306e-05		1438.27	9.26046e-05
9657.83	-9.06721e-05		9811.63	-5.10767e-06		-193.614	-5.42159e-05		97.1144	2.64225e-05		-185.916	1.97454e-05		1314.99	0.00010101
9464.14	-8.76215e-05		9626.35	-4.56577e-05		-207.887	-9.05439e-05		28.4103	2.60338e-05		-200.292	4.71965e-05		1177.94	9.7639e-05
9262.75	-0.000112023		9433.45	-2.40167e-05		-222.136	-8.13183e-05		8.82196	1.17571e-05		-214.595	2.14698e-05		1038.35	7.71119e-05
9053.72	-9.81306e-05		9232.85	-1.95019e-05		-236.441	-8.45059e-05		-6.20951	-5.98357e-06		-228.88	2.9313e-05		897.702	7.95866e-05
8837.82	-0.000134811		9024.8	-4.50243e-05		-250.771	-0.000105739		-20.3463	1.18121e-05		-243.247	2.37799e-05		756.779	5.22492e-05
8615.98	-0.000121748		8809.76	-2.52258e-05		-265.07	-0.000113885		-34.6034	1.80139e-05		-257.588	4.24451e-05		615.671	8.43335e-05
8389.72	-6.78705e-05		8588.81	-4.17424e-05		-279.42	-0.000110618		-48.7616	2.31627e-05		-271.856	-4.51417e-06		474.348	9.73193e-05
8160.06	-0.00012906		8363.26	-2.11821e-05		-293.757	-5.58204e-05		-63.0748	2.05585e-05		-286.218	3.40858e-05		332.196	5.41364e-05
7927.79	-0.00010287		8134.37	1.60818e-05		-308.084	-9.2225e-05		-77.3949	-2.62488e-05		-300.627	5.84768e-05		191.047	0.000114479
7693.77	-0.000105657		7903.04	-2.98525e-05		-322.415	-0.000115378		-91.7193	-6.67917e-06		-314.841	4.53667e-05		52.1773	8.61111e-05
7458.63	-9.93856e-05		7669.84	-1.30651e-05		-336.72	-8.49406e-05		-106.058	1.11357e-05		-329.098	4.58019e-05		22.8306	6.11263e-05
7222.26	-9.20627e-05		7435.37	-4.91853e-05		-351.102	-0.000130722		-120.384	1.75694e-06		-343.493	3.99071e-05		6.93966	7.58153e-05
6985.25	-9.23981e-05		7199.89	-2.02065e-05		-365.398	-0.000113828		-134.7	1.39439e-06		-357.782	1.08382e-05		-7.77574	5.93591e-05
6747.53	-0.00013189		6963.61	-5.76657e-05		-379.761	-0.000100609		-148.973	3.92513e-06		-372.115	2.82295e-05		-22.3995	6.79257e-05
6509.12	-0.00010647		6726.61	-1.95336e-05		-394.128	-0.000115744		-163.36	-1.27654e-05		-386.446	2.30515e-05		-36.9399	6.01253e-05
6270.55	-0.000104733		6489.12	2.515e-05		-408.531	-0.000134892		-177.722	-9.99591e-06		-400.761	1.91675e-05		-51.4077	8.63334e-05
6031.32	-0.000104873		6251.14	-1.19244e-05		-422.905	-0.000115749		-192.03	-4.84416e-06		-415.13	3.50047e-05		-65.8501	5.92999e-05
5791.88	-8.92167e-05		6012.81	-4.80825e-05		-437.207	-0.00148681		-206.386	1.97789e-05		-429.384	4.08619e-05		-80.344	5.24196e-05
5551.94	-8.51078e-05		5774.18	-1.88145e-05		-451.591	-0.00170047		-220.72	-2.77678e-06		-443.703	3.46584e-05		-94.6751	5.29097e-05
5311.7	-0.000125838		5534.9	-4.60926e-05		-466.012	-0.0016856		-235.118	-1.43156e-05		-458.055	-0.000275971		-109.057	6.14014e-05
5071.31	-0.000122934		5295.57	-4.29761e-05		-480.378	-0.00168864		-249.523	1.4093e-05		-472.366	-0.000325705		-123.331	7.09008e-05
4830.76	-0.000108607		5055.91	-2.94311e-05		-494.755	-0.00170801		-263.871	-7.40425e-06		-486.703	-0.000347915		-137.664	4.23111e-05
4590.19	-0.000115413		4816.19	-1.06309e-05		-509.118	-0.00171214		-278.25	7.08938e-06		-501.024	-0.000365031		-152.017	2.62368e-05
4349.02	-4.92536e-05		4576.37	-2.85215e-05		-523.482	-0.00171188		-292.645	-2.1487e-05		-515.324	-0.000349121		-166.382	6.64208e-05
4109.18	-7.70512e-05		4335.95	-9.95045e-06		-537.938	-0.0017136		-307.019	-4.21591e-06		-529.659	-0.000340426		-180.664	5.23276e-05
3868.99	-7.50817e-05		4096.9	6.0503e-06		-552.44	-0.000489287		-321.406	-1.51307e-05		-543.969	-0.000354079		-194.93	6.65792e-05
3628.53	-7.53343e-05		3857.42	-1.93661e-05		-566.717	7.32145e-05		-335.754	-5.35688e-05		-558.438	-0.000324597		-209.276	7.29364e-05
3388.35	-6.06845e-05		3617.82	-1.40251e-05		-581.114	4.82171e-05		-350.185	-2.12707e-05		-572.673	-3.32287e-05		-223.609	2.00998e-05
3148.16	-7.06143e-05		3378.27	-2.90749e-05		-595.495	3.81289e-05		-364.53	-2.61369e-05		-586.911	1.0944e-05		-237.963	5.93639e-05
2908.19	-5.74771e-05		3138.89	6.13325e-06		-609.91	8.00673e-05		-378.962	-1.34693e-05		-601.274	3.56623e-05		-252.244	5.02668e-05
2668.38	-3.13364e-05		2899.71	1.26658e-05		-624.308	4.13756e-05		-393.361	-3.69355e-05		-615.644	1.44778e-05		-266.629	6.45582e-05
2428.85	-6.72134e-05		2660.78	-2.25902e-05		-638.742	6.33413e-05		-407.831	-2.84611e-05		-629.873	-6.41371e-06		-280.879	6.4862e-05
2189.57	-1.36969e-05		2421.9	-2.83998e-05		-653.164	5.77231e-05		-422.182	-5.85954e-05		-644.212	1.40085e-05		-295.126	6.19646e-05
1950.81	3.38729e-06		2183.32	-1.2357e-05		-667.563	5.15998e-05		-436.589	-1.25066e-05		-658.575	1.46418e-05		-309.448	5.6837e-05
1712.59	-2.25946e-05		1945.27	-1.96068e-05		-681.927	6.90117e-05		-450.921	-1.19534e-05		-672.898	2.28191e-05		-323.772	3.21113e-05
1475.79	-2.15633e-05		1707.58	1.2075e-06		-696.359	3.64615e-05		-465.324	-3.583e-05		-687.24	2.11826e-05		-338.115	7.53995e-05
1241.79	-1.95563e-05		1470.97	-1.79853e-06		-710.811	3.98096e-05		-479.765	-3.90436e-05		-701.586	2.30752e-05		-352.467	2.02776e-05
1009.73	9.35846e-06		1236.71	3.66104e-05		-725.206	4.67919e-05		-494.177	-3.35132e-06		-715.838	3.9015e-05		-366.778	8.53698e-05
778.13	1.25386e-05		1005.1	-1.1004e-05		-739.595	7.35931e-05		-508.534	-2.55804e-05		-730.238	2.91181e-05		-381.103	6.47897e-05
546.744	6.40991e-07		774.236	-1.01733e-05		-754.076	9.36354e-05		-523.033	-0.000724951		-744.533	1.26813e-05		-395.428	5.50088e-05
314.609	3.96057e-05		543.511	1.01113e-05		-768.451	0.000107439		-537.461	-0.000917847		-758.906	4.24088e-05		-409.631	5.71617e-05
50.7575	3.24751e-06		312.059	-3.33107e-06		-782.835	6.66173e-05		-552.001	-0.000916179		-773.146	4.41575e-05		-424.004	4.32364e-05
-149.788	3.30603e-05		50.2879	5.99773e-06		-797.251	5.95237e-05		-566.243	-0.00090463		-787.471	5.04041e-05		-438.299	5.77336e-05
-377.008	4.62692e-05		-148.944	2.35277e-05		-811.677	6.1472e-05		-580.668	-0.000611337		-801.854	4.61228e-05		-452.594	2.58306e-05
-608.113	8.18478e-05		-375.343	-3.9872e-06		-826.17	4.64984e-05		-595.025	-0.000485664		-816.078	3.76797e-05		-466.945	4.24266e-05
-838.03	4.89131e-05		-605.83	6.39902e-06		-840.492	9.89636e-05		-609.457	-0.000418929		-830.46	1.27012e-05		-481.244	6.17265e-05
-1069.25	0.000100953		-835.201	7.97214e-06		-854.985	4.79784e-05		-623.876	-6.20347e-05		-844.829	2.72856e-05		-495.543	5.16454e-05
-1302.25	9.51067e-05		-1065.89	-1.50107e-05		-869.432	7.08196e-05		-638.315	9.00938e-06		-859.081	3.96864e-05		-509.947	-0.000542807
-1537.97	7.00592e-05		-1299.06	-2.38114e-05		-883.827	4.80173e-05		-652.777	2.46752e-05		-873.476	4.31395e-05		-524.191	-0.00078469
-1775.2	9.79987e-05		-1534.6	8.89475e-07		-898.247	7.27608e-05		-667.173	6.38072e-06		-887.756	3.28485e-05		-538.573	-0.000778672
-2012.7	0.000109875		-1771.18	1.57071e-05		-912.679	0.000110943		-681.625	2.73942e-06		-902.087	4.35936e-05		-552.932	-0.000771907
-2250.76	0.000124311		-2008.09	1.33102e-05		-927.073	8.81599e-05		-696.022	1.0096e-05		-916.444	5.62366e-05		-567.136	-0.000750904
-2488.97	0.000112808		-2250.87	6.03421e-05		-941.479	6.83638e-05		-710.456	2.19154e-05		-930.755	1.43109e-05		-581.522	-0.000757012
-2727.54	0.000112364		-2485.96	1.5107e-05		-955.942	8.69471e-05		-724.876	-1.59675e-05		-945.101	3.14829e-05		-595.773	-0.000764653
-2966.61	0.00010338		-2722.97	2.4583e-05		-970.343	0.000110514		-739.278	1.92877e-05		-959.374	3.02022e-05		-610.064	-0.000727992
-3204.58	0.000107369		-2960.38	4.63336e-05		-984.77	9.91305e-05		-753.778	1.85225e-05		-973.758	4.38259e-05		-624.413	-0.000738136
-3443.15	0.000121801		-3198	-3.8864e-06		-999.196	0.000132365		-768.169	1.16634e-05		-988.09	1.1225e-05		-638.703	-0.000100008
-3682.99	9.71142e-05		-3435.49	3.2444e-05		-1013.68	0.000128227		-782.611	1.74882e-05		-1002.37	2.19339e-05		-653.083	6.81487e-05
-3920.23	9.90463e-05		-3673.07	7.21973e-06		-1028.07	9.85528e-05		-796.995	3.18318e-06		-1016.72	6.07902e-06		-667.408	8.62973e-05
-4158.7	0.000113805		-3910.48	7.79451e-06		-1042.52	8.31407e-05		-811.451	2.78053e-05		-1031.05	4.2852e-05		-681.723	1.98143e-05
-4397.24	0.000109317		-4148.23	3.37996e-05		-1056.94	0.00010558		-825.878	3.08471e-05		-1045.36	3.25776e-05		-695.982	5.69886e-05
-4635.67	0.000134277		-4385.93	3.15141e-05		-1071.42	6.03131e-05		-840.297	3.00498e-05		-1059.73	4.35721e-05		-710.333	4.98412e-05
-4874.22	0.000118705		-4623.56	2.78216e-05		-1085.82	8.01773e-05		-854.741	3.99889e-05		-1074.04	2.38495e-05		-724.628	4.90085e-05
-5112.59	0.00012124		-4861.12	7.09137e-05		-1100.4	5.75584e-05		-869.161	4.08819e-05		-1088.38	2.39672e-05		-738.998	4.47107e-05
-5350.91	0.000123172		-5098.73	-1.83406e-06		-1114.77	6.54941e-05		-883.589	7.11622e-06		-1102.69	2.34221e-05		-753.281	4.08501e-05
-5590.03	0.000119714		-5336.28	-7.49568e-06		-1129.26	0.000110795		-898.043	1.6058e-05		-1117.1	2.60391e-05		-767.674	6.3572e-05
-5827	0.000140341		-5574.59	2.80652e-06		-33.8133	-1.94034e-05		-912.493	1.47596e-05		-999.07	3.0369e-05		-781.921	5.58975e-05
-6064.76	0.000127145		-5810.71	1.43066e-06					-926.861	3.46177e-05		-864.781	2.28994e-05		-796.251	4.45991e-05
-6302.26	0.000104884		-6047.71	4.96769e-05					-941.337	3.79351e-05		-726.568	7.45628e-06		-810.597	4.84166e-05
-6539.51	0.000116894		-6284.36	8.3595e-07					-955.692	2.13397e-06		-586.175	5.02643e-05		-824.884	6.29313e-05
-6776.39	0.000130904		-6520.77	-6.28873e-06					-970.126	6.80279e-06		-444.265	2.39567e-05		-839.233	6.95256e-05
-7012.41	0.000133296		-6756.75	1.77718e-05					-984.624	3.69367e-05		-302.707	2.27822e-05		-853.598	4.38604e-05
-7248.06	0.000119631		-6992.27	8.88637e-06					-999.03	2.23152e-05		-160.357	7.05263e-06		-867.899	7.77876e-05
-7482.84	0.000121852		-7226.97	1.43554e-05					-1013.38	2.07852e-05		-20.5456	2.24221e-05		-882.215	5.47704e-05
-7716.61	0.000117087		-7460.92	2.36814e-05					-1027.76	4.49152e-07					-896.526	5.40286e-05
-7948.93	9.8305e-05		-7693.82	2.11365e-05					-1042.25	-1.05441e-06					-910.856	5.01547e-05
-8179.8	0.000114384		-7925.5	2.29807e-05					-1056.6	8.76524e-06					-925.215	5.64219e-05
-8408.69	0.000127174		-8155.62	1.13636e-05					-1071.13	1.08297e-05					-939.536	4.5858e-05
-8635.18	0.000139662		-8383.78	1.33338e-05					-1085.51	6.58513e-05					-953.848	6.84941e-05
-8858.46	0.000158441		-8609.51	4.03821e-05					-1100	1.65481e-05					-968.212	7.0986e-05
-9077.42	0.000106317		-8831.86	2.30836e-05					-1114.42	3.29462e-05					-982.525	3.79564e-05
-9290.92	0.00012805		-9050.04	-9.70851e-06					-1128.88	4.06797e-06					-996.9	3.75455e-05
-9497.35	0.00011609		-9262.77	1.37349e-05					-33.7829	-7.53074e-06					-1011.2	2.09591e-05
-9696.78	9.19062e-05		-9468.37	9.51557e-06											-1025.58	5.11023e-05
-9888.9	0.000141163		-9666.87	-2.1415e-06											-1039.9	5.23292e-05
-10074	0.000141272		-9858.24	2.34424e-05											-1054.32	6.89756e-05
-10252.3	0.000125084		-10042.5	-1.96742e-05											-1068.67	4.38535e-05
-10424.3	0.000117544		-10220.1	1.00226e-05											-1083.06	6.68338e-05
-10590.1	0.000121051		-10391.4	-1.30612e-05											-1097.43	4.38716e-05
-10750.3	0.000135991		-10556.4	-1.41857e-05											-1111.85	3.58183e-05
-10904.6	0.000121605		-10715.7	-2.31515e-06											-1126.26	6.4212e-05
-11054	0.000118532		-10869.4	-6.34238e-06											-1140.7	6.92941e-05
-8938.36	0.000111723		-11018	-1.2912e-05											-1155.13	4.74283e-05
-6025.92	0.000113656		-8909.95	-5.0086e-06											-1169.57	6.98389e-05
-3023.13	0.000103006		-6007.33	-3.0425e-05											-1184.05	3.78009e-05
			-3014.02	1.68847e-06											-1198.5	4.91645e-05
			-88.7181	3.04982e-05											-1213.06	3.82704e-05
															-1227.53	8.36661e-05
															-1242.01	6.8703e-05
															-1256.53	3.3741e-05
															-1271.07	3.31578e-05
															-1285.7	7.29406e-05
															-1300.28	7.35286e-05
															-1314.87	5.45571e-05
															-1329.46	3.61459e-05
															-1344.13	5.6143e-05
															-1358.75	9.46527e-05
															-1373.44	8.51687e-05
															-1388.11	4.75524e-05
															-1402.83	1.91999e-05
															-1284.36	3.87365e-05
															-1150.15	2.35581e-05
															-1012.53	1.58813e-05
															-872.828	6.58109e-05
															-731.863	5.32022e-05
															-590.134	9.04376e-06
															-447.454	2.25574e-05
															-305.274	3.78445e-05
															-162.102	2.20074e-05
															-21.7239	2.90222e-05

## Sheet: Fig.5
Fig.5a
temperature(K)	R(Ohm) (d=140nm)	R(Ohm) (d=180nm)	R(Ohm) (d=200nm)	R(Ohm) (d=230nm)	R(Ohm) (d=240nm)	R(Ohm) (d=290nm)	R(Ohm) (d=350nm)
300	0.00022031	0.000147965	0.00013	0.000109925	9.03e-05	6.09496e-05	3.55e-05
200	0.0001254	8.29e-05	7.3e-05	5.312e-05	5.527e-05	3.0972e-05	1.54e-05
100	6.64e-05	4.74e-05	4.6e-05	3.04026e-05	NaN	1.07284e-05	NaN
50	4.05e-05	2.56e-05	2.09e-05	NaN	0	0	0
Fig.5b	direct		Fig.5b	inverse
temperature(K)	λo(nm)		temperature(K)	λo(nm)
300	99.934		300	100.256
280	98.3133		280	93.2271
260	94.3946		260	89.9552
240	90.6851		240	88.6757
220	86.4902		220	80.5099
200	75.637		200	76.24
175	71.1419		175	68.8553
150	66.8303		150	63.0315
125	63.3985		125	60.5588
100	62.3302		100	55.6017
75	52.1774		75	49.2645
50	43.0924		50	44.4393

## Sheet: Fig.S1
Fig.S1a						Fig.S1b
						distance (nm)	O concentration (%)	Al concentration (%)	Si concentration (%)	Cu concentration (%)	Total
						0	92.1651	0	5.88192	1.95293	100
						0.391	93.5342	0	4.88002	1.58576	100
						0.783	91.608	1.86607	5.56237	0.963545	100
						1.17	90.8817	2.87644	4.56902	1.67286	100
						1.57	89.6021	3.2504	5.34709	1.80036	100
						1.96	89.9335	1.38433	5.95697	2.72521	100
						2.35	91.2081	3.37576	4.08	1.33615	100
						2.74	92.7632	3.00179	3.31016	0.924845	100
						3.13	94.6197	3.00179	0.96697	1.41156	100
						3.52	97.6215	0	0.96697	1.41156	100
						3.91	95.8317	0.936634	1.305	1.92663	100
						4.3	93.8772	3.50694	2.10082	0.515076	100
						4.7	90.1262	4.37193	4.51116	0.990752	100
						5.09	92.2319	3.43529	3.8571	0.475676	100
						5.48	90.8108	3.48829	3.06129	2.6396	100
						5.87	90.6914	3.44734	2.56447	3.29681	100
						6.26	87.7499	5.26941	3.18287	3.79781	100
						6.65	87.6817	4.02005	6.16066	2.1376	100
						7.04	85.115	6.07964	6.47919	2.32618	100
						7.44	86.1767	5.96573	5.84452	2.01306	100
						7.83	86.545	6.96066	4.33362	2.1607	100
						8.22	86.5183	8.53758	2.87841	2.06569	100
						8.61	83.8988	11.4164	2.44664	2.23818	100
						9	76.3783	18.8464	1.99104	2.7843	100
						9.39	70.7131	26.2074	1.35497	1.72452	100
						9.78	61.1841	35.669	1.51456	1.63241	100
						10.2	58.5322	40.3191	0.713777	0.434941	100
						10.6	54.704	44.2088	0.754513	0.332727	100
						11	53.2552	46.1147	0.512277	0.117867	100
						11.3	51.7286	47.522	0.476394	0.272961	100
						11.7	52.6072	46.7562	0.387123	0.249442	100
						12.1	53.8787	45.6234	0.288877	0.209072	100
						12.5	55.0733	44.6864	0.15952	0.08079	100
						12.9	54.0583	45.5942	0.294174	0.0532653	100
						13.3	53.0381	46.6495	0.272182	0.040245	100
						13.7	53.7697	45.99	0.226894	0.013433	100
						14.1	54.4606	45.4276	0.111835	0	100
						14.5	54.9562	44.786	0.219532	0.0382567	100
						14.9	53.6737	45.9594	0.303733	0.063182	100
						15.3	54.3842	45.3133	0.239295	0.063182	100
						15.7	54.8126	44.978	0.131598	0.0777887	100
						16	55.1571	44.5381	0.146448	0.15842	100
						16.4	54.2206	45.3998	0.221114	0.15842	100
						16.8	53.3787	46.2287	0.287024	0.105556	100
						17.2	52.5377	46.9067	0.442601	0.113063	100
						17.6	52.9711	46.5953	0.320538	0.113063	100
						18	53.3469	46.1567	0.296524	0.199876	100
						18.4	55.2949	44.5395	0.041895	0.123674	100
						18.8	56.1087	43.6568	0.085199	0.149311	100
						19.2	57.1689	42.6492	0.043304	0.138631	100
						19.6	56.7012	43.0925	0.104606	0.10177	100
						20	56.0737	43.6817	0.168436	0.0761323	100
						20.3	55.5671	44.2259	0.168436	0.0385813	100
						20.7	54.826	44.7887	0.321356	0.063947	100
						21.1	54.7348	44.842	0.321242	0.101963	100
						21.5	54.0466	45.5033	0.321242	0.128899	100
						21.9	54.3772	45.3089	0.171948	0.141974	100
						22.3	54.1181	45.3578	0.420135	0.103958	100
						22.7	55.801	43.5684	0.482103	0.148503	100
						23.1	56.3652	43.0005	0.524277	0.110062	100
						23.5	56.5793	42.9983	0.251401	0.170992	100
						23.9	54.3008	45.052	0.510303	0.136916	100
						24.3	53.5809	45.6992	0.463644	0.2562	100
						24.7	54.4901	44.7405	0.464001	0.305419	100
						25	55.7421	43.7843	0.206563	0.266986	100
						25.4	55.6751	43.9294	0.14612	0.249368	100
						25.8	55.5155	44.0169	0.229838	0.237739	100
						26.2	54.8761	44.6031	0.186935	0.333877	100
						26.6	55.1094	44.1845	0.208295	0.497782	100
						27	53.5313	45.4585	0.246883	0.763358	100
						27.4	53.6211	44.5343	0.550219	1.29437	100
						27.8	52.425	43.5816	0.770118	3.22328	100
						28.2	49.9833	41.2222	0.657976	8.13649	100
						28.6	45.8858	37.7214	0.449506	15.9433	100
						29	39.1812	32.2739	0.34836	28.1965	100
						29.3	31.3611	23.7403	0.457465	44.4412	100
						29.7	21.7621	15.3394	0.522748	62.3757	100
						30.1	15.2322	8.36366	0.733637	75.6705	100
						30.5	10.2061	4.58647	0.531681	84.6757	100
						30.9	7.61527	2.66948	0.635099	89.0801	100
						31.3	5.00148	1.8156	0.463602	92.7193	100
						31.7	3.23032	1.77185	0.463602	94.5342	100
						32.1	2.89059	1.42942	0.3802	95.2998	100
						32.5	2.4961	1.12453	0.480315	95.8991	100
						32.9	3.50131	0.433924	0.480315	95.5845	100
						33.3	4.4869	0.52369	0.686865	94.3025	100
						33.7	5.24834	0.386854	0.576279	93.7885	100
						34	5.20425	0.684454	0.928097	93.1832	100
						34.4	4.282	0.297601	0.648346	94.772	100
						34.8	3.55494	0.541848	0.630558	95.2727	100
						35.2	2.29322	0.244248	0.433975	97.0286	100
						35.6	1.43412	0.244248	0.73477	97.5869	100
						36	1.49305	0.082762	0.83977	97.5844	100
						36.4	2.13093	0.082762	0.735353	97.0509	100
						36.8	2.62914	0.082762	0.333194	96.9549	100
						37.2	3.64937	0.192265	0.204509	95.9539	100
						37.6	4.1378	0.5824	0.386648	94.8932	100
						38	4.34491	0.824136	0.585059	94.2459	100
						38.3	3.12341	0.711765	0.927491	95.2373	100
						38.7	2.55133	0.32163	0.821902	96.3051	100
						39.1	2.77774	0.164054	0.701594	96.3566	100
						39.5	2.26181	0.17019	0.44469	97.1233	100
						39.9	1.70758	0.601562	0.86826	96.8226	100
						40.3	1.6317	0.67657	1.35541	96.3363	100
						40.7	3.62781	0.590542	1.31472	94.4669	100
						41.1	5.03334	0.323561	0.916474	93.7266	100
						41.5	4.59907	0.392209	0.457347	94.5514	100
						41.9	3.30966	0.692572	0.284952	95.7128	100
						42.3	3.29275	0.880078	0.509405	95.3178	100
						42.7	3.74277	0.947552	0.576628	94.7331	100
						43	3.66912	0.832221	0.625733	94.8729	100
						43.4	2.83868	0.582916	0.748876	95.8295	100
						43.8	2.66201	0.342838	0.57504	96.4201	100
						44.2	2.50364	0.157806	0.525934	96.8126	100
						44.6	2.71189	0.192169	0.356394	96.7395	100
						45	1.77369	0.392291	0.752388	97.0816	100
						45.4	1.88244	0.418475	1.06856	96.6305	100
						45.8	1.91221	0.28152	0.913087	96.8932	100
						46.2	2.25008	0.0261837	0.49145	97.2323	100
						46.6	2.19365	0	0.375815	97.4305	100
						47	2.60476	0.241029	0.200538	96.9537	100
						47.4	2.90246	0.626518	0.25169	96.2193	100
						47.7	2.67559	0.767163	0.286304	96.2709	100
						48.1	1.78541	0.526134	0.286304	97.4022	100
						48.5	2.37966	0.140646	0.235152	97.2445	100
						48.9	2.93236	0	0.0994343	96.9682	100
						49.3	3.3172	0.0265627	0.173453	96.4828	100
						49.7	3.07814	0.312264	0.48708	96.1225	100
						50.1	2.91749	0.312264	0.462651	96.3076	100
						50.5	3.41679	0.285702	0.487637	95.8099	100
						50.9	2.7989	0.027265	0.680514	96.4933	100
						51.3	2.73205	0.027265	0.922091	96.3186	100
						51.7	2.87994	0.106164	1.21394	95.8	100
						52	3.73002	0.105429	0.707441	95.4571	100
						52.4	4.03688	0.230491	0.55349	95.1791	100
						52.8	3.18296	0.284336	0.310591	96.2221	100
						53.2	2.48126	0.257806	0.335214	96.9257	100
						53.6	2.41765	0.349738	0.172583	97.06	100
						54	3.84172	0.315767	0.460416	95.3821	100
						54.4	4.68736	0.571052	0.578067	94.1635	100
						54.8	4.78054	0.517943	0.704922	93.9966	100
						55.2	3.68369	0.524986	0.465705	95.3256	100
						55.6	2.54929	0.852502	0.717132	95.8811	100
						56	2.06187	0.928243	0.788125	96.2218	100
						56.4	2.6486	1.05553	0.591549	95.7043	100
						56.7	3.08292	0.472729	0.655731	95.7886	100
						57.1	3.1076	0.25919	0.603274	96.0299	100
						57.5	2.7499	0.242538	1.08077	95.9268	100
						57.9	2.99854	0.242538	0.999971	95.759	100
						58.3	3.13943	0.216451	0.906291	95.7378	100
						58.7	2.97976	0.0819567	0.758673	96.1796	100
						59.1	3.30725	0.0819567	0.600197	96.0106	100
						59.5	3.93733	0.160242	0.693918	95.2085	100
						59.9	4.21284	0.0782853	0.364037	95.3448	100
						60.3	3.23349	0.0782853	0.386471	96.3018	100
						60.7	1.65143	0	0.465829	97.8827	100
						61	1.25451	0	0.926172	97.8193	100
						61.4	1.76303	0.0532103	0.858119	97.3256	100
						61.8	2.62713	0.0532103	0.977534	96.3421	100
						62.2	2.77336	0.0532103	0.815949	96.3575	100
						62.6	3.08693	0.0763847	0.879464	95.9572	100
						63	3.66317	0.288165	1.14999	94.8987	100
						63.4	3.50448	0.288165	1.35446	94.8529	100
						63.8	2.87833	0.211781	1.29572	95.6142	100
						64.2	2.4433	0.053891	1.4819	96.0209	100
						64.6	2.44045	0.139613	1.93416	95.4858	100
						65	3.03106	0.139613	2.46326	94.3661	100
						65.4	3.96716	0.143809	2.28282	93.6062	100
						65.7	7.39044	0.267144	2.71437	89.6281	100
						66.1	15.0952	0.298694	4.73293	79.8732	100
						66.5	26.8001	0.240608	10.1155	62.8438	100
						66.9	40.6561	0.097466	18.0349	41.2116	100
						67.3	49.6347	0.240908	27.8577	22.2667	100
						67.7	55.6282	0.240908	34.6421	9.48885	100
						68.1	57.5765	0.211614	38.1261	4.08584	100
						68.5	57.8817	0.0366223	40.293	1.78869	100
						68.9	58.7133	0.102139	40.194	0.990562	100
						69.3	57.7259	0.0655163	41.6073	0.601329	100
						69.7	59.8684	0.0655163	39.805	0.261081	100
						70	59.6196	0	40.1871	0.193297	100
						70.4	60.7443	0.067235	39.1295	0.0589043	100
						70.8	60.4617	0.067235	39.4307	0.0403033	100
						71.2	60.262	0.229865	39.4724	0.0357737	100
						71.6	59.6314	0.16263	40.1337	0.072349	100
						72	59.7446	0.16263	39.9065	0.186258	100
						72.4	59.8303	0.296986	39.6678	0.204924	100
						72.8	59.7961	0.59735	39.4382	0.168349	100
						73.2	58.8378	0.70154	40.3871	0.0735383	100
						73.6	57.6321	0.513447	41.7754	0.078982	100
						74	58.2431	0.248644	41.4097	0.098537	100
						74.4	57.9993	0.27644	41.5723	0.152021	100
						74.7	59.0943	0.167546	40.646	0.0921373	100
						75.1	58.2739	0.427638	41.1649	0.133552	100
						75.5	58.5027	0.295652	41.0444	0.157198	100
						75.9	57.0887	0.400212	42.2772	0.233864	100
						76.3	56.3159	0.10456	43.286	0.293538	100
						76.7	56.5184	0.273282	42.9739	0.234424	100
						77.1	57.3878	0.203387	42.2511	0.157757	100
						77.5	58.1283	0.203387	41.5133	0.154978	100
						77.9	57.7593	0.0346647	41.9565	0.249559	100
						78.3	57.9427	0.0684657	41.7204	0.268384	100
						78.7	59.5466	0.29822	40.0047	0.15052	100
						79	60.0279	0.29822	39.6551	0.0188253	100
						79.4	58.8548	0.229754	40.9155	0	100
						79.8	57.2067	0	42.7933	0	100
						80.2	57.5181	0.174275	42.3076	0	100
						80.6	59.2647	0.174275	40.4048	0.156272	100
						81	59.9376	0.174275	39.7319	0.156272	100
						81.4	58.2168	0.109545	41.5173	0.156272	100
						81.8	57.6026	0.180966	42.2165	0	100
						82.2	56.6407	0.271448	43.0878	0	100

## Sheet: Fig.S2
Fig.S2a			Fig.S2b			Fig.S2c
H(Oe)	R(Ohm)		H(Oe)	R(Ohm)		H(Oe)	R(Ohm)
-50.6	386.269		-18.743	254.102		-10.1259	203.191
-2890	385.857		-280.675	254.122		-276.005	203.136
-5830	385.586		-559.617	254.102		-557.806	202.928
-8690	385.578		-842.404	254.083		-842.377	202.623
-11000	385.595		-1128.52	254.049		-1129.9	202.243
-10800	385.567		-1418.71	254.012		-1421.81	201.923
-10700	385.558		-1713.18	254.012		-1717.25	201.637
-10500	385.596		-2008.86	253.977		-2013.7	201.452
-10300	385.615		-2305.52	253.92		-2310.91	201.343
-10100	385.578		-2602.28	253.865		-2608.39	201.25
-9860	385.558		-2899.37	253.831		-2906.07	201.199
-9630	385.559		-3196.25	253.78		-3203.42	201.163
-9390	385.54		-3492.85	253.74		-3500.7	201.144
-9140	385.539		-3789.09	253.681		-3797.32	201.13
-8880	385.597		-4085.25	253.642		-4094.05	201.091
-8600	385.579		-4380.88	253.623		-4390.22	201.076
-8320	385.559		-4676.06	253.624		-4686.15	201.07
-8040	385.578		-4970.96	253.624		-4981.55	201.052
-7750	385.595		-5265.26	253.586		-5276.48	201.01
-7460	385.596		-5559.95	253.587		-5571.7	201.011
-7160	385.615		-5852.27	253.566		-5864.72	200.992
-6870	385.614		-6144.95	253.546		-6158	200.972
-6570	385.615		-6437.06	253.547		-6451	200.953
-6280	385.596		-6728.44	253.529		-6743.26	200.953
-5980	385.596		-7019	253.508		-7034.61	200.951
-5680	385.614		-7308.51	253.489		-7324.75	200.933
-5380	385.62		-7596.65	253.489		-7117.22	200.933
-5080	385.653		-7882.93	253.451		-6846.01	200.933
-4790	385.661		-8166.88	253.451		-6562.31	200.945
-4490	385.654		-8447.84	253.452		-6273.26	200.951
-4190	385.654		-8724.55	253.47		-5981.15	200.952
-3890	385.671		-8995.63	253.451		-5687.15	200.99
-3590	385.728		-9258.79	253.433		-5391.38	200.991
-3290	385.764		-9511.57	253.433		-5094.12	201.011
-2990	385.82		-9753.38	253.433		-4795.93	201.012
-2700	385.857		-9984.52	253.414		-4496.5	201.032
-2400	385.949		-10205.5	253.434		-4198.08	201.052
-2100	385.987		-10416.7	253.432		-3898.83	201.071
-1810	386.029		-10618.9	253.432		-3599.89	201.07
-1510	386.099		-10812.4	253.433		-3300.63	201.091
-1220	386.12		-10998.1	253.414		-3001.75	201.13
-929	386.138		-10846.9	253.451		-2703.05	201.18
-641	386.156		-10672.4	253.433		-2404.66	201.215
-353	386.176		-10486.9	253.452		-2106.66	201.288
-41	386.231		-10291.2	253.434		-1809.56	201.432
217	386.231		-10085.1	253.414		-1513.44	201.691
502	386.25		-9868.28	253.432		-1220.54	202.015
789	386.23		-9640.34	253.452		-931.629	202.412
1080	386.23		-9400.81	253.47		-643.404	202.737
1370	386.191		-9149.21	253.47		-354.695	203.001
1660	386.145		-8886.21	253.494		-41.9128	203.133
1960	386.1		-8613.03	253.508		217.257	202.908
2250	386.041		-8332.46	253.488		503.353	202.878
2550	385.948		-8046.44	253.489		791.357	202.643
2840	385.885		-7756.81	253.489		1078.45	202.262
3140	385.857		-7464.86	253.488		1369.93	201.903
3440	385.802		-7171.25	253.507		1664.77	201.6
3730	385.764		-6876.32	253.528		1960.58	201.379
4030	385.781		-6580.33	253.527		2257.33	201.267
4320	385.78		-6283.53	253.545		2554.22	201.179
4620	385.763		-5986.12	253.564		2851.32	201.128
4920	385.708		-5688.01	253.545		3148.41	201.092
5210	385.672		-5389.42	253.564		3445.5	201.07
5510	385.691		-5090.32	253.604		3742.53	201.069
5800	385.671		-4791.04	253.623		4039.71	201.05
6100	385.671		-4491.2	253.642		4336.74	201.019
6390	385.671		-4192.61	253.682		4633.88	201.01
6690	385.673		-3893.47	253.719		4930.87	200.99
6980	385.634		-3594.69	253.741		5227.84	200.991
7270	385.596		-3295.97	253.814		5525.53	200.986
7560	385.596		-2997.41	253.85		5820.76	200.954
7850	385.596		-2699	253.885		6116.85	200.933
8140	385.578		-2401.07	253.895		6412.54	200.936
8420	385.559		-2103.48	253.939		6707.68	200.915
8700	385.596		-1806.92	253.977		7002.17	200.915
8980	385.596		-1511.25	254.051		7295.64	200.915
9240	385.578		-1219.32	254.067		7105.51	200.912
9500	385.578		-930.728	254.085		6841.89	200.932
9740	385.559		-642.916	254.103		6562.15	200.934
9980	385.577		-354.531	254.123		6275.65	200.933
10200	385.539		-41.3209	254.141		5985.47	200.933
10400	385.545		217.87	254.141		5693.03	200.933
10600	385.558		503.593	254.142		5398.73	200.952
10800	385.613		791.131	254.14		5102.98	200.971
11000	385.576		1077.8	254.121		4805.78	201.011
10800	385.521		1368.44	254.083		4507.19	201.031
10700	385.501		1662.68	254.052		4209.25	201.031
10500	385.558		1957.81	253.978		3910.34	201.031
10300	385.559		2253.81	253.905		3611.45	201.05
10100	385.559		2549.96	253.958		3312.49	201.068
9870	385.577		2846.48	253.898		3013.53	201.091
9650	385.539		3142.84	253.832		2714.6	201.144
9410	385.54		3439.41	253.795		2416.13	201.182
9160	385.502		3735.75	253.76		2117.91	201.268
8890	385.502		4032.24	253.72		1820.48	201.43
8620	385.522		4328.81	253.703		1523.98	201.677
8340	385.521		4625.26	253.664		1230.99	202.031
8050	385.521		4921.64	253.664		941.533	202.408
7770	385.52		5217.79	253.644		653.023	202.751
7470	385.54		5514.87	253.624		363.717	202.981
7180	385.596		5809.7	253.567		79.1936	203.115
6590	385.654		6400.13	253.547
6290	385.596		6694.7	253.549
6000	385.614		6988.52	253.548
5700	385.613		7281.35	253.528
5400	385.69		7572.57	253.549
5100	385.676		7862.26	253.566
4800	385.689		8149.71	253.53
4500	385.69		8434.17	253.531
4210	385.726		8714.64	253.508
3910	385.727		8989.44	253.508
3610	385.707		9256.58	253.508
3310	385.764		9513.04	253.528
3010	385.783		9758.11	253.509
2710	385.839		9991.85	253.529
2420	385.892		10215	253.529
2120	385.95		10428	253.513
1820	386.004		10631.6	253.509
1530	386.041		10826.3	253.509
1240	386.12		11012.8	253.471
947	386.137		10862.5	253.489
659	386.174		10688.4	253.47
371	386.229		10503.5	253.489
59.2	386.193		10308.1	253.49
-199	386.227		10102.3	253.49
-484	386.192		9885.76	253.509
-772	386.211		9658.08	253.51
-1060	386.248		9418.75	253.49
-1350	386.175		9167.16	253.529
-1640	386.137		8904.27	253.51
-1940	386.08		8631.24	253.509
-2230	385.987		8350.51	253.529
-2530	385.944		8064.46	253.533
-2830	385.912		7774.88	253.51
-3120	385.839		7482.94	253.528
-3420	385.782		7189.31	253.552
-3710	385.745		6894.39	253.568
-4010	385.727		6598.51	253.605
-4310	385.698		6301.69	253.605
-4600	385.652		6004.24	253.605
-4900	385.654		5706.28	253.605
-5190	385.634		5407.66	253.605
-5490	385.634		5108.65	253.642
-5790	385.634		4809.43	253.658
-6080	385.596		4509.57	253.683
-6380	385.614		4210.99	253.72
-6670	385.612		3911.94	253.779
-6960	385.614		3613.24	253.831
-7260	385.594		3314.41	253.866
-7550	385.587		3015.88	253.902
-7840	385.613		2717.55	253.92
-8120	385.614		2419.65	253.977
-8410	385.575		2122.02	254.014
-8690	385.594		1825.29	254.049
-8960	385.557		1529.5	254.084
-9230	385.558		1237.26	254.123
-9490	385.537		948.612	254.179
-9730	385.539		660.798	254.197
-9960	385.557		372.251	254.198
-10200	385.575		88.2853	254.216
-10400	385.552
-10600	385.556
-10800	385.576
-11000	385.558
-8880	385.556
-5990	385.539
-3000	385.632
-86.3	385.836

## Sheet: Fig.S7
Fig.S7c			Fig.S7d			Fig.S7e			Fig.S7f			Fig.S7g			Fig.S7h
H(Oe)	R(Ohm)		H(Oe)	R(Ohm)		H(Oe)	R(Ohm)		H(Oe)	R(Ohm)		H(Oe)	R(Ohm)		H(Oe)	R(Ohm)
3.51572	-2.7005e-05		-2.19298	-2.96917e-05		0.900806	-0.00019376		0.713903	-3.85151e-05		-8.62721	-8.77343e-05		-0.804754	-0.000100698
-1108.44	0.000113861		-128.01	-2.9477e-05		-1111.29	-4.83342e-05		-1111.6	2.58513e-05		-1126.1	7.66657e-06		-1115.55	1.26611e-05
-999.386	0.000128036		-265.805	3.10649e-05		-1000.09	-3.53077e-05		-1000.27	5.16573e-05		-1077.55	-9.48094e-06		-1067.83	-6.44548e-06
-865.787	6.03104e-05		-406.02	2.10888e-05		-865.87	-3.34614e-05		-866.084	-1.08984e-05		-1013.48	-1.84944e-05		-1003.94	-1.66413e-05
-727.322	7.696e-05		-547.244	-3.7613e-06		-727.198	-4.27097e-05		-727.313	-1.65934e-05		-946.11	3.36585e-05		-936.804	-1.08727e-05
-586.587	4.74179e-05		-689.308	7.86246e-06		-586.35	-5.36832e-05		-586.527	2.34382e-05		-877.16	-1.86105e-05		-868.214	-1.00981e-05
-444.381	3.22421e-05		-830.848	4.09247e-06		-444.392	-8.137e-05		-444.572	-1.46984e-05		-807.635	-1.94829e-05		-798.774	3.67601e-06
-302.548	4.32686e-05		-973.425	5.00572e-05		-302.994	-0.000102642		-303.23	-4.14251e-05		-737.833	-1.4686e-05		-728.661	8.21213e-06
-160.384	6.02395e-06		-1117.09	2.73797e-05		-161.496	-0.000115461		-161.785	-5.31746e-05		-668.099	-9.01787e-06		-658.139	1.34447e-05
-21.4016	2.36577e-05		-1067.2	8.53277e-05		-23.4432	-0.000176012		-23.751	-6.48073e-05		-598.325	2.08587e-05		-587.317	3.56526e-05
0.406232	1.20671e-05		-1002.67	5.57823e-05		-0.673262	-0.000156893		-0.918131	-2.37808e-05		-528.531	-3.36515e-05		-516.26	-3.96588e-05
15.2214	-1.55994e-05		-935.285	3.43325e-05		14.4108	-0.000182075		14.1409	-6.66913e-05		-458.764	-1.51904e-05		-444.866	-1.46017e-05
29.2455	-6.9199e-06		-866.608	2.4839e-05		28.5326	-0.000176353		28.2882	-5.63602e-05		-388.428	-6.22471e-06		-374.014	-1.89784e-05
43.3196	-1.03575e-05		-797.126	3.80956e-05		42.7143	-0.00018108		42.4968	-5.61065e-05		-318.745	-1.95935e-05		-302.948	1.79826e-05
57.419	7.62197e-06		-726.974	3.66711e-05		56.9677	-0.000178533		56.6802	-3.14124e-05		-248.66	-4.9786e-05		-231.956	-2.34953e-05
71.6682	-4.60138e-06		-656.548	2.87405e-05		71.1319	-0.000173877		70.8888	-5.94633e-05		-178.407	-4.4302e-06		-160.954	-4.27103e-05
85.8992	-1.30183e-05		-585.888	3.27807e-05		85.4014	-0.000170705		85.2175	-3.03645e-05		-108.178	-4.17918e-05		-90.3514	-1.96095e-05
100.128	1.67301e-05		-514.933	-2.76628e-05		99.6205	-0.000169676		99.4685	-7.5455e-05		-39.5685	-2.17611e-05		-21.8654	-7.08936e-05
114.341	-1.12866e-05		-443.731	-2.40717e-05		113.892	-0.000185263		113.653	-7.44291e-05		-16.0052	-2.39409e-05		-2.50372	-6.1798e-05
128.572	-1.51051e-05		-373.091	-3.61795e-05		128.173	-0.000172903		127.897	-4.18706e-05		-0.632342	-6.44657e-05		12.2044	-7.77276e-05
142.74	-1.79056e-05		-302.248	-1.42382e-05		142.44	-0.000163422		142.218	-7.0313e-05		13.813	-3.76406e-05		26.2695	-9.29641e-05
156.963	-3.35259e-05		-231.406	-3.03521e-05		156.645	-0.000170925		156.502	-4.3352e-05		28.2704	-2.20887e-05		40.4015	-9.47879e-05
171.226	1.24901e-06		-160.666	-4.21866e-05		170.99	-0.000156216		170.699	-4.91617e-05		42.8166	-5.51834e-05		54.5554	-7.4152e-05
185.508	5.8427e-06		-90.0514	-3.51342e-05		185.236	-0.000151885		185.017	-4.26528e-05		57.3405	-9.11709e-05		68.7383	-7.06687e-05
199.74	-1.73865e-05		-22.1318	-6.41341e-05		199.498	-0.000159983		199.332	-7.3592e-05		71.749	-8.03308e-05		83.075	-8.27484e-05
214.035	-4.63947e-05		-2.58027	-4.17814e-05		213.828	-0.000183969		213.601	-5.50796e-05		86.2944	-9.54717e-05		97.2376	-0.000103378
228.211	-5.97989e-05		12.0725	-7.28421e-05		228.116	-0.000164414		227.823	-6.30391e-05		100.67	-0.000117079		111.544	-9.13109e-05
242.505	-6.38171e-05		26.149	-4.80553e-05		242.334	-0.000162572		242.096	-2.23942e-05		115.25	-9.14298e-05		125.906	-0.000106196
256.721	-6.64592e-05		40.3029	-9.38439e-05		256.639	-0.000180805		256.352	-3.03748e-05		129.688	-0.000130119		140.203	-7.19329e-05
270.981	-2.71091e-05		54.4125	-6.1113e-05		270.876	-0.00016544		270.663	-4.1446e-05		144.12	-0.000103664		154.511	-9.66564e-05
285.228	-6.95626e-05		68.641	-3.71432e-05		285.202	-0.000186096		284.911	-0.000102933		158.599	-0.000124621		168.827	-0.000113947
299.467	-6.62973e-05		82.8886	-8.05926e-05		299.407	-0.000174068		299.192	-6.76013e-05		173.035	-0.00012447		183.078	-0.000115143
313.768	-6.46695e-05		97.1639	-0.000113696		313.763	-0.000129591		313.492	-3.16664e-05		187.468	-0.000119334		197.45	-6.52348e-05
327.99	-1.91156e-05		111.463	-6.80164e-05		328.018	-0.000122904		327.75	-4.96272e-05		201.935	-0.000107386		211.708	-0.000109305
342.236	-4.20943e-05		125.759	-7.73359e-05		342.316	-7.47304e-05		342.004	-8.18894e-05		216.384	-8.41798e-05		226.03	-0.000272877
356.462	-9.01092e-05		139.976	-7.12108e-05		356.588	-0.000116583		356.318	-6.39488e-05		230.816	-0.000133736		240.394	-0.000255571
370.682	-6.50869e-05		154.294	-8.96276e-05		370.879	-0.000107444		370.64	-1.72912e-05		245.288	-0.000262765		254.699	-0.000261259
384.972	-3.40853e-05		168.547	-4.27541e-05		385.206	-8.16513e-05		384.907	-5.20936e-05		259.776	-0.000249458		269.015	-0.000219097
399.279	-6.25398e-05		182.829	-7.57284e-05		399.428	0.000288286		399.167	-4.07797e-05		274.197	-0.000284448		283.327	-0.000234899
413.565	-8.27935e-05		197.177	-0.000109704		413.76	0.00060035		413.516	-3.1116e-05		288.708	-0.000238774		297.637	-9.9708e-05
427.818	-6.09368e-05		211.548	-5.05152e-05		428.023	0.00057522		427.791	-2.50924e-05		303.113	-0.000240788		311.955	3.86126e-06
442.071	-4.81875e-05		225.784	-7.50958e-05		442.342	0.000599197		442.014	-3.38151e-05		317.599	-0.000241623		326.303	1.81636e-05
456.338	0.00118495		240.074	-9.1468e-05		456.541	0.000590086		456.268	-3.15183e-05		331.987	-0.000108263		340.638	-1.85776e-05
470.615	0.00154427		254.367	-0.000108467		470.792	0.000588002		470.577	-3.81345e-05		346.454	-6.70695e-06		354.961	4.99466e-06
484.891	0.00154797		268.633	-0.00010133		485.102	0.000603631		484.849	-3.65361e-05		360.883	6.59664e-06		369.25	2.65434e-06
499.231	0.0015678		282.974	-0.000121125		499.369	0.00060834		499.105	-0.000512025		375.298	-1.66696e-06		383.569	2.11704e-05
513.511	0.00154951		297.327	-0.000137759		513.706	0.000582933		513.4	-0.000605776		389.795	1.86817e-05		397.898	5.32211e-05
527.813	0.00152229		311.636	-0.000120819		527.989	0.000609102		527.683	-0.000577662		404.26	1.99422e-05		412.26	4.36905e-05
542.129	0.00152636		325.876	-9.84406e-05		542.22	0.000550658		541.965	-0.000588363		418.697	-2.80221e-05		426.559	5.02586e-05
556.554	0.00150394		340.216	-9.01309e-05		556.63	0.000583012		556.412	-0.000566674		433.068	1.68842e-06		440.863	5.01162e-05
570.735	0.000557062		354.512	-0.000137399		570.897	0.000580458		570.494	-0.00056442		447.578	-2.27976e-05		455.124	1.95517e-05
585.047	5.42161e-05		368.791	-0.000127176		585.099	0.000640533		584.857	-0.000557433		462.022	-1.67502e-05		469.458	4.51494e-05
599.374	4.59094e-05		383.167	-0.00012413		599.393	0.000610597		599.088	-0.000582941		476.431	-2.21448e-06		483.768	4.27856e-05
613.973	4.60246e-05		397.416	-0.000109036		613.64	0.00061084		613.396	-0.000555793		490.934	3.14749e-05		498.117	6.54709e-05
628.046	8.06387e-05		411.731	-0.000966037		627.99	0.000650922		627.7	-0.000581248		505.378	-1.11982e-05		512.414	2.73401e-05
642.249	1.21989e-05		426.04	-0.0017142		642.245	0.000638311		641.941	-0.000532262		519.83	-1.62954e-05		526.71	3.76756e-05
656.626	1.61603e-05		440.37	-0.00171982		656.563	0.000663453		656.229	-0.000568948		534.281	2.14745e-05		540.997	5.51529e-05
670.869	7.28571e-05		454.648	-0.00170488		670.818	0.000625834		670.5	-0.000563307		548.921	4.08335e-06		555.439	4.95905e-05
685.241	6.26431e-05		468.902	-0.00172401		685.118	0.000618935		684.748	-0.000550489		563.244	1.01419e-05		569.61	3.67122e-05
699.472	4.06755e-05		483.201	-0.00172676		699.398	0.000234011		699.097	-0.000532908		577.678	4.05633e-05		583.979	2.04456e-05
713.789	2.75625e-05		497.493	-0.00170827		713.65	5.54776e-05		713.314	-0.00050795		592.126	-2.11656e-05		598.251	6.88705e-05
728.16	3.64024e-05		511.824	-0.00171053		727.977	6.06096e-05		727.663	-3.91495e-05		606.553	5.27879e-06		612.603	3.08427e-05
742.417	5.30045e-05		526.163	-0.00172182		742.26	2.16896e-05		741.95	-3.5942e-05		620.962	8.99331e-06		626.884	6.35445e-05
756.721	4.48504e-05		540.421	-0.00173599		756.558	8.40048e-05		756.223	-3.66932e-05		635.447	4.89566e-05		641.183	6.91911e-05
771.101	3.3904e-05		554.863	4.96941e-05		770.804	5.27363e-05		770.495	-7.58009e-07		649.942	1.90727e-05		655.487	7.40631e-05
785.347	4.96578e-05		569.054	6.875e-05		785.066	7.76135e-05		784.798	-2.76984e-06		664.419	2.35236e-05		669.857	6.79646e-05
799.654	3.75251e-05		583.36	3.94598e-05		799.312	5.93155e-05		799.058	-1.36291e-05		678.837	3.37351e-05		684.158	6.67753e-05
813.96	3.94823e-05		597.628	4.51559e-05		813.62	7.60906e-05		813.344	-5.2612e-05		693.343	2.73709e-05		698.487	5.60068e-05
828.28	3.69142e-05		611.921	8.48039e-06		827.84	8.28204e-05		827.623	-4.34613e-06		707.822	4.91662e-06		712.77	6.00135e-05
842.498	2.95634e-05		626.243	3.70667e-05		842.165	1.84063e-05		841.907	-3.14858e-05		722.27	1.59529e-05		727.086	4.34001e-05
856.821	5.74933e-06		640.551	3.85312e-05		856.437	9.00344e-05		856.163	-3.25227e-05		736.728	1.43394e-05		741.411	4.55399e-05
871.163	4.4009e-05		654.829	4.7338e-05		870.647	5.38519e-05		870.416	-1.67093e-05		751.182	-1.31159e-05		755.728	5.31219e-05
885.444	3.54837e-05		669.236	3.21193e-05		884.935	9.89733e-05		884.701	-3.14856e-05		765.617	3.59016e-05		770.06	4.49152e-05
899.761	5.53615e-05		683.495	-2.28095e-06		899.186	7.17069e-05		898.991	-1.40527e-05		780.047	7.512e-06		784.378	6.72366e-05
914.098	2.60915e-05		697.756	1.89451e-05		913.581	7.7979e-05		913.315	-2.9474e-05		794.526	5.29946e-06		798.651	5.02942e-05
928.388	3.53429e-05		712.031	2.73085e-05		927.788	9.58205e-05		927.627	-1.62223e-05		809.022	2.52522e-05		812.957	6.43996e-05
942.706	4.83256e-05		726.379	2.09399e-05		942.099	8.88147e-05		941.874	-2.90515e-05		823.46	1.69686e-05		827.262	6.06431e-05
956.977	2.9545e-05		740.705	-2.86669e-06		956.331	5.33365e-05		956.128	1.26735e-05		837.918	3.73989e-06		841.553	4.02561e-05
971.237	2.7606e-05		754.988	3.72595e-06		970.611	8.86007e-05		970.38	-3.26815e-05		852.395	2.59816e-05		855.956	8.38989e-05
985.564	3.55993e-05		769.28	-1.32644e-05		984.967	0.000104169		984.666	-1.8403e-05		866.783	4.46651e-05		870.169	7.06372e-05
999.903	3.43811e-05		783.559	1.48756e-05		999.202	0.000100733		998.956	-2.18742e-05		881.3	4.08878e-05		884.545	6.43397e-05
1014.19	2.31104e-05		797.832	9.14118e-06		1013.44	6.09344e-05		1013.2	-2.79816e-05		895.789	1.70709e-05		898.81	7.53227e-05
1028.46	1.85697e-05		812.17	7.00041e-05		1027.74	5.59181e-05		1027.51	1.043e-05		910.256	3.01094e-05		913.19	7.42296e-05
1042.75	-1.77868e-06		826.474	5.07579e-05		1042.04	9.29125e-05		1041.81	-2.56328e-05		924.809	1.29121e-05		927.487	6.07444e-05
1057.04	2.2517e-05		840.763	3.66536e-05		1056.24	5.96612e-05		1056.06	4.08827e-05		939.213	1.20216e-05		941.783	4.49875e-05
1071.36	4.90689e-05		855.053	3.22006e-05		1070.56	5.97809e-05		1070.34	1.61349e-05		953.656	4.95179e-06		956.064	6.04579e-05
1085.73	2.07723e-05		869.358	5.98932e-05		1084.87	0.00011595		1084.65	-3.58496e-06		968.092	2.86589e-05		970.485	3.8051e-05
1100.06	2.76388e-05		883.679	3.28471e-05		1099.15	5.7485e-05		1098.98	-3.99751e-06		982.594	5.80138e-05		984.747	2.70268e-05
1114.35	5.76117e-05		897.942	2.538e-05		1113.46	9.29764e-05		1113.2	6.86276e-06		997.019	5.89887e-05		999.072	4.67093e-05
1128.68	1.58734e-06		912.319	5.91811e-05		1127.78	9.46482e-05		1127.62	1.16676e-05		1011.47	2.7897e-05		1013.39	7.21663e-05
1010.31	5.30909e-05		926.605	3.12838e-05		1009.44	3.9012e-05		1009.3	-9.58614e-06		1025.99	3.59569e-05		1027.72	7.56984e-05
876.21	5.85793e-05		940.959	5.81376e-05		875.394	5.68527e-05		875.352	3.4393e-05		1040.43	4.26386e-05		1042.03	4.27206e-05
738.264	1.22533e-05		955.22	6.57889e-05		737.648	3.83526e-05		737.557	1.14693e-06		1054.89	6.41543e-05		1056.36	1.90893e-05
598.261	6.28024e-06		969.525	4.58064e-05		597.794	6.63978e-05		597.758	-2.64197e-06		1069.41	3.46386e-05		1070.71	3.71609e-05
455.698	-1.10216e-05		983.86	4.87157e-05		455.513	2.13584e-05		455.718	2.96621e-05		1083.91	4.95166e-05		1085.08	3.9112e-05
315.094	-5.3633e-06		998.189	3.55911e-05		314.913	-2.19705e-06		314.983	3.75012e-06		1098.37	3.51089e-05		1099.42	5.57366e-06
172.694	-3.58822e-05		1012.5	6.09885e-05		172.697	2.988e-06		172.716	3.62326e-06		1112.88	1.73957e-05		1113.82	3.72452e-05
33.0271	-7.347e-05		1026.75	8.92786e-05		33.3039	-1.90225e-05		33.3476	-4.49497e-06		1127.34	1.45519e-05		1128.18	7.59891e-05
5.01645	8.61459e-06		1041.08	6.66632e-05		9.1372	1.14646e-05		9.0836	1.15407e-05		1072.51	3.04923e-05		1072.96	6.48985e-05
-9.53597	-4.52162e-05		1055.47	8.20813e-05		-6.48672	-4.48419e-05		-6.53089	1.45575e-05		1008.18	2.58306e-05		1008.38	4.57205e-05
-23.3443	-3.2476e-05		1069.83	3.86878e-05		-20.9324	-3.24086e-05		-21.0209	-5.44694e-06		941.388	5.71995e-05		941.485	7.74585e-05
-37.3094	-4.11081e-05		1084.16	7.48849e-05		-35.3529	-1.16617e-05		-35.4595	8.493e-06		873.319	4.3751e-05		873.249	2.56054e-05
-51.309	-1.8239e-05		1098.53	6.30713e-05		-49.6807	-3.09695e-05		-49.7836	5.62275e-05		804.473	1.71497e-05		804.294	7.48656e-06
-65.3927	-2.92481e-05		1112.89	7.3838e-05		-64.0075	-4.46352e-05		-64.1176	-8.45339e-06		735.111	2.11069e-05		734.776	4.83558e-05
-79.5887	-6.8742e-05		1127.28	4.80984e-05		-78.3577	-3.17158e-05		-78.4531	-1.21477e-05		665.195	4.32801e-05		664.923	7.3212e-05
-93.8036	-7.65388e-05		1072.14	3.59934e-05		-92.6899	-1.22663e-05		-92.7702	2.6984e-05		595.08	1.27727e-05		594.657	2.00666e-05
-108.015	-6.12636e-05		1007.61	8.42853e-05		-106.917	-3.28839e-05		-107.058	-8.90821e-06		524.629	-1.60127e-05		524.115	3.83704e-05
-122.197	-6.2706e-05		940.684	9.41952e-05		-121.22	-2.44822e-05		-121.263	4.8312e-05		453.603	1.56811e-05		453.104	1.62209e-05
-136.511	-9.85107e-05		872.558	3.25318e-05		-135.492	-2.11706e-05		-135.582	2.00295e-05		383.15	8.27097e-06		382.461	5.77043e-05
-150.749	-8.53003e-05		803.695	3.79654e-06		-149.809	-2.62388e-05		-149.85	5.02075e-06		312.049	1.79983e-05		311.399	1.15713e-05
-165.008	-5.31368e-05		734.226	1.52726e-05		-164.03	-2.61166e-05		-164.154	-1.11628e-05		240.913	-1.7819e-05		240.184	6.61678e-06
-179.264	-5.77991e-05		664.376	9.83069e-08		-178.319	-2.6144e-05		-178.449	-5.51088e-06		169.576	6.46189e-07		168.868	1.20071e-05
-193.614	-5.42159e-05		594.083	4.4138e-05		-192.61	-4.90213e-05		-192.735	-1.42529e-06		98.3054	6.21686e-06		97.5572	-2.84521e-05
-207.887	-9.05439e-05		523.681	4.44116e-05		-206.987	-2.85038e-05		-207.017	5.72998e-06		28.9826	-3.93332e-05		28.4685	-6.84411e-05
-222.136	-8.13183e-05		452.711	1.22729e-05		-221.245	-4.27467e-05		-221.297	-1.39677e-05		8.14066	-3.14071e-05		8.2082	-9.03596e-05
-236.441	-8.45059e-05		382.135	2.82108e-05		-235.548	-5.73392e-05		-235.565	1.18793e-05		-6.94808	-8.26862e-05		-6.84543	-5.57332e-05
-250.771	-0.000105739		311.138	3.35361e-05		-249.802	-4.4054e-05		-249.838	2.78201e-05		-21.1781	-4.85977e-05		-21.0476	-7.16978e-05
-265.07	-0.000113885		239.907	1.53303e-05		-264.154	-4.3323e-05		-264.132	-1.34279e-05		-35.3569	-6.71745e-05		-35.2595	-7.22593e-05
-279.42	-0.000110618		168.679	1.3498e-05		-278.452	-6.05668e-05		-278.495	1.66642e-05		-49.6457	-8.28139e-05		-49.5221	-5.95802e-05
-293.757	-5.58204e-05		97.4143	-3.48849e-05		-292.755	-3.65932e-05		-292.794	3.87543e-05		-63.8712	-9.49838e-05		-63.8552	-6.46278e-05
-308.084	-9.2225e-05		28.8101	6.64181e-06		-307.096	-2.09225e-05		-307.079	7.36936e-05		-78.1151	-0.000108475		-78.0965	-9.07116e-05
-322.415	-0.000115378		5.31139	-2.19685e-05		-321.397	-4.64188e-05		-321.433	0.000102082		-92.4945	-8.78796e-05		-92.3547	-7.28357e-05
-336.72	-8.49406e-05		-8.7183	-9.18534e-06		-335.722	1.76544e-05		-335.766	9.29468e-05		-106.774	-0.000124008		-106.686	-9.49163e-05
-351.102	-0.000130722		-22.2039	-1.126e-05		-350.054	-2.89326e-05		-350.073	9.76038e-05		-121.145	-0.000125402		-121.104	-8.0103e-05
-365.398	-0.000113828		-35.9551	-1.20656e-05		-364.355	-2.86999e-05		-364.395	9.34233e-05		-135.446	-0.000130731		-135.402	-6.0158e-05
-379.761	-0.000100609		-49.796	-2.36386e-05		-378.734	-4.6985e-05		-378.77	0.000121472		-149.752	-8.24846e-05		-149.719	-6.49635e-05
-394.128	-0.000115744		-63.881	-3.17804e-05		-393.119	-3.98637e-05		-393.072	0.000103487		-164.061	-3.79788e-05		-164.073	-8.02707e-05
-408.531	-0.000134892		-77.9412	-3.89874e-05		-407.434	-2.7176e-05		-407.479	8.59907e-05		-178.452	-6.20865e-05		-178.36	-4.19428e-05
-422.905	-0.000115749		-92.2098	-3.07827e-06		-421.806	-6.75924e-05		-421.814	0.000116826		-192.778	-5.8475e-05		-192.752	-5.93699e-05
-437.207	-0.00148681		-106.345	-4.34981e-06		-436.126	-3.06829e-05		-436.185	0.000100621		-207.151	-6.60355e-05		-207.045	-0.000229786
-451.591	-0.00170047		-120.587	-4.46236e-05		-450.484	-0.000499983		-450.532	0.000381624		-221.434	-0.00013264		-221.459	-0.000234008
-466.012	-0.0016856		-134.876	-1.23087e-06		-464.813	-0.000711084		-464.866	0.000727077		-235.81	-0.000218219		-235.805	-0.000197449
-480.378	-0.00168864		-149.191	-1.75456e-05		-479.193	-0.000692696		-479.212	0.000754109		-250.18	-0.000185679		-250.142	-0.000226078
-494.755	-0.00170801		-163.402	-5.77898e-05		-493.557	-0.000688005		-493.573	0.00075025		-264.555	-0.000138559		-264.509	-0.000226549
-509.118	-0.00171214		-177.738	-4.22981e-05		-507.93	-0.000664439		-507.941	0.000752886		-278.911	-0.000192413		-278.857	-0.000247449
-523.482	-0.00171188		-192.053	-4.39605e-05		-522.296	-0.000667035		-522.389	0.000743571		-293.308	-0.000233001		-293.219	-0.000131352
-537.938	-0.0017136		-206.35	-4.00399e-05		-536.663	-0.000668979		-536.638	0.000746599		-307.652	-0.000226932		-307.591	2.63523e-06
-552.44	-0.000489287		-220.669	-4.61118e-05		-551.183	-0.000621116		-551.217	0.000731801		-322.049	1.98995e-05		-321.972	-2.43514e-05
-566.717	7.32145e-05		-235.025	-3.17086e-05		-565.474	-0.000645253		-565.476	0.000745137		-336.399	0.000105863		-336.355	-1.8905e-05
-581.114	4.82171e-05		-249.296	-3.78254e-05		-579.843	-0.000686325		-579.839	0.000748181		-350.804	7.01759e-05		-350.749	2.19173e-05
-595.495	3.81289e-05		-263.648	-5.56877e-05		-594.214	-0.000424201		-594.21	0.000658492		-365.233	5.88091e-05		-365.067	4.47219e-06
-609.91	8.00673e-05		-278.013	-7.49369e-05		-608.573	-6.15295e-05		-608.598	2.9354e-05		-379.604	6.7896e-05		-379.471	-2.27767e-05
-624.308	4.13756e-05		-292.344	-6.50259e-05		-622.986	-7.51957e-05		-622.994	5.26924e-05		-393.966	4.47545e-05		-393.896	2.18766e-05
-638.742	6.33413e-05		-306.681	-4.86359e-05		-637.418	-5.22758e-05		-637.343	6.43577e-05		-408.4	5.90748e-05		-408.259	5.27523e-05
-653.164	5.77231e-05		-321.069	-6.28299e-05		-651.762	-6.10112e-05		-651.709	3.36628e-05		-422.808	7.31639e-05		-422.656	3.45088e-05
-667.563	5.15998e-05		-335.473	-4.05856e-05		-666.199	-6.96666e-05		-666.144	3.5388e-05		-437.157	5.48475e-05		-437.084	2.67368e-05
-681.927	6.90117e-05		-349.785	-6.8562e-05		-680.576	-4.83971e-05		-680.532	6.20942e-05		-451.606	7.08668e-05		-451.419	1.55204e-05
-696.359	3.64615e-05		-364.18	-5.05253e-05		-694.926	-7.84599e-05		-694.93	8.60562e-05		-465.946	6.15099e-05		-465.866	3.42035e-05
-710.811	3.98096e-05		-378.528	-5.15314e-05		-709.343	-6.24074e-05		-709.33	5.92142e-05		-480.363	5.59812e-05		-480.259	4.62337e-05
-725.206	4.67919e-05		-392.939	-5.90438e-05		-723.795	-5.21861e-05		-723.731	4.40978e-05		-494.798	7.56044e-05		-494.59	7.08941e-05
-739.595	7.35931e-05		-407.315	0.00159165		-738.098	-1.58797e-05		-738.137	6.01122e-05		-509.195	7.57784e-05		-509.031	5.64962e-05
-754.076	9.36354e-05		-421.69	0.00158963		-752.534	-3.307e-05		-752.496	4.57919e-05		-523.649	5.62971e-05		-523.488	4.02313e-05
-768.451	0.000107439		-436.075	0.00157151		-766.92	-5.13022e-05		-766.949	1.75101e-05		-538.038	5.00203e-05		-537.856	5.13287e-05
-782.835	6.66173e-05		-450.371	0.00157099		-781.356	-4.05247e-05		-781.348	5.05018e-05		-552.615	9.49163e-05		-552.422	5.74333e-05
-797.251	5.95237e-05		-464.791	0.00157899		-795.741	-5.08519e-05		-795.708	4.03306e-05		-566.881	6.89959e-05		-566.68	1.63043e-05
-811.677	6.1472e-05		-479.192	0.00153487		-810.112	-5.17146e-05		-810.163	9.0331e-05		-581.331	8.3126e-05		-581.039	2.8738e-05
-826.17	4.64984e-05		-493.588	0.0015675		-824.477	-3.27308e-05		-824.48	7.92616e-05		-595.738	0.000101202		-595.499	2.95788e-05
-840.492	9.89636e-05		-508.007	0.00153001		-838.9	-5.23339e-05		-838.903	3.84576e-05		-610.165	4.76038e-05		-609.945	4.19816e-05
-854.985	4.79784e-05		-522.373	0.00151909		-853.307	-4.42068e-05		-853.308	4.27753e-05		-624.603	6.73358e-05		-624.273	4.07005e-05
-869.432	7.08196e-05		-536.769	0.00154256		-867.742	-3.73338e-05		-867.707	5.34874e-05		-639.03	7.8185e-05		-638.767	5.56913e-05
-883.827	4.80173e-05		-551.351	0.00138723		-882.097	-3.87151e-05		-882.117	3.95584e-05		-653.499	9.80878e-05		-653.145	5.3578e-05
-898.247	7.27608e-05		-565.614	3.22108e-05		-896.529	-2.84928e-05		-896.516	7.63817e-05		-667.931	8.59297e-05		-667.591	6.08514e-05
-912.679	0.000110943		-580.013	-1.30148e-05		-911.006	-6.20898e-05		-910.96	5.44284e-05		-682.338	5.61992e-05		-682.071	4.94897e-05
-927.073	8.81599e-05		-594.387	2.6483e-05		-925.339	-5.15929e-05		-925.342	7.38068e-05		-696.784	8.3359e-05		-696.499	6.6317e-05
-941.479	6.83638e-05		-608.816	3.67249e-05		-939.793	-4.48629e-05		-939.748	0.000130075		-711.221	0.000104223		-710.915	6.40431e-05
-955.942	8.69471e-05		-623.22	1.97198e-05		-954.162	-4.54771e-05		-954.148	7.58729e-05		-725.68	9.07557e-05		-725.357	5.64529e-05
-970.343	0.000110514		-637.668	2.96472e-05		-968.598	-4.83342e-05		-968.564	7.98315e-05		-740.152	0.000124083		-739.815	8.66316e-05
-984.77	9.91305e-05		-652.046	-2.4593e-05		-982.963	-3.38896e-05		-982.979	5.49998e-05		-754.591	8.5684e-05		-754.186	4.71582e-05
-999.196	0.000132365		-666.497	3.9154e-05		-997.397	-1.25199e-05		-997.376	6.34983e-05		-769.056	6.92456e-05		-768.581	3.12183e-05
-1013.68	0.000128227		-680.884	-2.40009e-05		-1011.81	-1.59956e-05		-1011.81	7.3015e-05		-783.529	0.000101613		-783.04	7.09518e-05
-1028.07	9.85528e-05		-695.312	7.10368e-06		-1026.25	-3.66571e-05		-1026.18	9.31232e-05		-797.941	8.64491e-05		-797.46	6.87265e-05
-1042.52	8.31407e-05		-709.678	1.17099e-05		-1040.58	-1.28594e-05		-1040.57	4.92833e-05		-812.364	8.1039e-05		-811.885	3.41092e-05
-1056.94	0.00010558		-724.13	3.03935e-05		-1055.03	-2.90175e-05		-1055.02	6.52455e-05		-826.806	6.25181e-05		-826.243	4.46969e-05
-1071.42	6.03131e-05		-738.573	3.91226e-05		-1069.45	-3.17524e-05		-1069.5	5.96147e-05		-841.259	0.000121129		-840.714	3.74323e-05
-1085.82	8.01773e-05		-752.988	3.5553e-05		-1083.88	-2.6853e-05		-1083.91	6.67787e-05		-855.719	6.63244e-05		-855.197	8.11237e-05
-1100.4	5.75584e-05		-767.4	2.67386e-05		-1098.3	-4.77939e-05		-1098.38	3.19152e-05		-870.19	2.95232e-05		-869.599	6.09699e-05
-1114.77	6.54941e-05		-781.806	2.81685e-05		-1112.73	-4.61751e-05		-1112.72	7.08751e-05		-884.667	0.000101875		-883.989	5.10959e-05
-1129.26	0.000110795		-796.233	4.44136e-05		-1127.21	-1.55412e-05		-1127.24	9.52508e-05		-899.14	6.96509e-05		-898.436	7.61158e-05
-33.8133	-1.94034e-05		-810.631	-2.47135e-06		-33.5398	-0.000172056		-33.8942	-1.31628e-05		-913.653	0.000108619		-912.861	8.42295e-05
			-825.039	3.50078e-05								-928.131	0.000105933		-927.335	3.76512e-05
			-839.468	1.23906e-05								-942.558	0.000116496		-941.782	4.00174e-05
			-853.873	2.53293e-05								-957.038	9.74492e-05		-956.189	5.66765e-05
			-868.258	1.74691e-05								-971.522	0.000110034		-970.711	3.02939e-05
			-882.69	1.37594e-05								-985.969	0.000119365		-985.11	2.35735e-05
			-897.193	1.23221e-05								-1000.45	0.000115091		-999.496	2.95255e-05
			-911.591	1.66289e-05								-1014.95	0.000135524		-1013.99	5.09734e-05
			-925.995	-6.30187e-06								-1029.37	0.000121794		-1028.42	4.56195e-05
			-940.384	1.90759e-06								-1043.84	0.000114229		-1042.86	6.42211e-05
			-954.897	2.60793e-05								-1058.36	0.00011529		-1057.31	4.77859e-05
			-969.285	1.53796e-05								-1072.8	7.47938e-05		-1071.74	4.23217e-05
			-983.735	1.10621e-05								-1087.35	0.000126645		-1086.17	4.87423e-05
			-998.205	3.50341e-05								-1101.82	9.77687e-05		-1100.63	7.62418e-05
			-1012.57	6.23847e-05								-1116.29	0.000120262		-1115.19	7.11388e-05
			-1027.02	3.38891e-05								-1130.8	0.000132025		-1129.57	6.79134e-05
			-1041.46	2.43008e-05								-41.5564	9.30546e-05		-36.727	-5.15185e-05
			-1055.86	3.71258e-05
			-1070.35	3.25558e-05
			-1084.81	3.25071e-05
			-1099.25	5.68604e-05
			-1113.73	2.67758e-05
			-1128.21	3.09549e-05
			-1006.74	2.47075e-05
			-870.401	2.7707e-05
			-730.947	1.16259e-06
			-590.673	-1.03621e-05
			-449.56	1.47827e-05
			-309.214	-1.45247e-05
			-168.271	-2.81812e-05
			-29.9723	-5.38434e-05

## Sheet: Fig.S8
Fig.S8b			Fig.S8c			Fig.S8e			Fig.S8f
H(Oe)	R(Ohm)		H(Oe)	R(Ohm)		H(Oe)	R(Ohm)		H(Oe)	R(Ohm)
-5.44122	2.7915e-05		4.53567	3.1331e-05		-17.7576	0.000802986		25.6134	0.00666888
-335.111	3.85021e-05		-1093.27	7.26021e-05		2833.21	0.00080226		-2813.26	0.00661367
-219.023	2.44964e-05		-990.402	4.82695e-05		5781.44	0.000801793		-5761.21	0.00661966
-84.3591	2.34674e-05		-859.687	4.31083e-05		8682.08	0.000804495		-8663.04	0.00661259
-16.247	2.78541e-05		-723.248	3.6123e-05		11014.5	0.000803685		-11010.6	0.00659217
-6.04254	1.32161e-05		-584.061	1.65669e-05		10866.7	0.000806867		-10863.5	0.00660997
-1.30653	-8.27621e-06		-442.719	2.95228e-05		10692.6	0.000794025		-10689.4	0.00663194
2.81863	1.88332e-05		-301.335	1.69801e-05		10507.3	0.000795914		-10503.9	0.00662055
6.51926	5.19848e-06		-159.098	5.57218e-06		10311.7	0.000802202		-10308.1	0.00659991
10.1417	1.36646e-05		-19.3645	3.82107e-05		10105.6	0.000802227		-10101.7	0.00660783
13.7743	9.94616e-06		3.73022	3.02678e-05		9888.71	0.000806882		-9884.66	0.00660461
17.2683	2.73621e-05		18.8638	3.01235e-05		9660.62	0.000807651		-9656.32	0.00660957
20.8143	1.67091e-05		33.2882	5.66474e-05		9421	0.000802715		-9416.33	0.00660899
24.2627	-3.56998e-06		47.4694	2.38529e-05		9169.28	0.000801985		-9164.28	0.00661214
27.7781	3.19756e-06		61.793	5.42782e-05		8906.22	0.000802048		-8900.65	0.00660645
31.2741	5.67545e-06		76.0292	4.10842e-06		8632.97	0.000809678		-8626.99	0.00661948
34.796	3.1264e-05		90.3694	2.88966e-05		8352.1	0.000800748		-8345.79	0.00659946
38.2235	1.39816e-05		104.729	1.1979e-05		8065.92	0.000802954		-8059.21	0.00661161
41.7311	3.01525e-05		119.087	2.09887e-05		7776.27	0.000804231		-7768.98	0.00660773
45.1997	3.2889e-05		133.482	4.29356e-05		7484.13	0.000798608		-7476.55	0.00660202
48.6474	3.27004e-05		147.836	3.07344e-05		7190.35	0.000802898		-7182.38	0.00661463
52.1805	1.4553e-05		162.157	2.34084e-05		6895.33	0.000801898		-6886.9	0.00661225
55.6362	-4.29901e-06		176.598	3.62694e-05		6599.29	0.000804739		-6590.45	0.00658202
59.0856	1.21878e-06		190.931	3.8785e-05		6302.4	0.000804343		-6293.18	0.00661248
62.6259	3.91682e-05		205.356	1.94579e-05		6004.87	0.000804276		-5995.22	0.00660892
66.0936	2.73621e-05		219.785	2.94955e-05		5706.76	0.000799349		-5696.72	0.00659851
69.5801	-1.50105e-05		234.133	3.22297e-05		5407.94	0.000803864		-5098.01	0.00659047
73.0646	2.4913e-05		248.54	1.73665e-05		5108.77	0.000802807		-4798.28	0.00660946
76.5529	-2.27896e-06		262.945	2.80098e-05		4809.29	0.000798911		-4497.9	0.00659738
80.105	1.0101e-05		277.389	-1.72642e-06		4509.31	0.000794819		-4198.94	0.00661327
83.5827	-1.01804e-05		291.84	1.25827e-05		4210.66	0.000803606		-3899.3	0.00661412
87.0909	-6.23251e-06		306.233	2.45427e-05		3911.31	0.000799905		-3300.89	0.00662311
90.6598	3.67442e-05		320.64	-1.7107e-06		3612.42	0.000801502		-3001.88	0.00661911
94.1548	4.96856e-06		335.066	3.74059e-05		3313.51	0.000808129		-2703.03	0.00661732
97.668	-1.67694e-05		349.483	3.48799e-05		3014.81	0.000801494		-2404.64	0.00660538
101.211	4.78188e-06		363.877	4.47972e-05		2716.37	0.00079718		-2106.64	0.00661376
104.711	1.72421e-05		378.378	6.59708e-06		2418.29	0.000805844		-1809.63	0.00662805
108.232	1.2579e-05		392.769	3.53612e-05		2120.6	0.000799663		-1513.92	0.00661429
111.686	5.98087e-06		407.229	3.75592e-05		1823.73	0.000796795		-1222.47	0.00658901
115.215	1.25041e-06		421.668	3.1356e-05		1528.28	0.000805796		-933.664	0.00662223
118.691	2.53833e-05		436.103	3.9855e-05		1236.74	0.000799987		-645.417	0.00662555
122.225	-2.62076e-06		450.574	-2.9429e-07		948.227	0.000809925		-356.506	0.00661201
125.795	-2.76814e-06		464.968	-9.17976e-05		660.198	0.000798411		-42.5788	0.00662105
129.273	1.28191e-05		479.388	-0.000339032		371.483	0.000794717		216.982	0.00662576
132.801	-1.35407e-05		493.791	-0.000318579		58.1429	0.000792181		503.125	0.00664666
136.276	6.51874e-06		508.287	-0.000348738		-201.264	0.000800343		791.212	0.00662018
139.873	-2.19643e-06		522.707	-0.000325499		-487.206	0.000790789		1078.13	0.00666013
143.394	4.41612e-06		537.195	-0.000325351		-775.096	0.000798437		1368.41	0.00665669
146.9	3.94623e-06		551.808	-0.000337096		-1061.79	0.000800023		1662.61	0.00664709
150.469	1.2412e-05		566.149	-0.00034729		-1352.04	0.000799908		1958.17	0.00666121
153.949	-1.08995e-05		580.547	-0.000257262		-1646.14	0.000798822		2254.59	0.00665035
157.497	1.19737e-05		594.985	4.28708e-05		-1941.52	0.000798848		2551.09	0.00665486
161.016	-6.22297e-07		609.477	7.8815e-05		-2237.5	0.00080072		2847.96	0.00665793
164.511	-2.2474e-06		623.907	2.53803e-05		-2533.92	0.000801442		3144.84	0.00665325
168.006	1.20779e-05		638.381	3.16955e-05		-2830.52	0.000800702		3441.78	0.00665168
171.592	4.46943e-06		652.947	2.6696e-05		-3127.13	0.000800434		3738.61	0.00664653
175.094	1.18283e-05		667.312	5.68677e-05		-3423.8	0.000802228		4035.52	0.00666434
178.711	-2.52131e-05		681.766	2.29157e-05		-3720.33	0.000798978		4332.43	0.00666072
182.145	-0.000110145		696.192	4.63571e-05		-4017.09	0.00080105		4629.33	0.00665924
185.643	-0.000132267		710.704	1.65072e-05		-4313.7	0.000803562		4926.18	0.00666297
189.236	-0.00010954		725.201	4.72284e-05		-4610.33	0.000812252		5222.77	0.00664605
192.752	-0.000131623		739.631	1.22916e-05		-4906.96	0.000807547		5520.27	0.00665001
196.253	-0.000128466		754.101	3.16563e-05		-5203.43	0.000804704		5815.39	0.00665483
199.808	-0.000109561		768.579	1.91304e-05		-5500.6	0.000801539		6111.31	0.00665142
203.312	-0.000117836		783.032	3.80857e-05		-5795.59	0.000802972		6406.79	0.00665093
206.915	-0.000115254		797.506	4.40499e-05		-6091.63	0.000807281		6701.87	0.00663229
210.418	-0.000125957		811.981	2.96839e-05		-6386.5	0.000794229		6996.02	0.00666188
213.909	-0.000105001		826.43	4.48011e-05		-6681.21	0.00080774		7289.35	0.00665465
217.497	-0.000102387		840.883	4.25578e-05		-6975.25	0.00079895		7581.28	0.00666331
221.044	-0.000121377		855.356	4.11636e-05		-7268.1	0.000801357		7871.52	0.00665741
224.557	-0.000110383		869.79	5.11657e-05		-7559.67	0.000803374		8159.51	0.00666946
228.112	-0.00012958		884.299	5.17844e-05		-7849.55	0.000803843		8444.59	0.00664275
231.607	-0.000125206		898.771	2.94671e-05		-8137.1	0.00081187		8725.47	0.00665934
235.181	-0.000109227		913.227	4.55247e-05		-8421.85	0.000810585		9000.93	0.00665936
238.703	-0.000105189		927.687	1.67946e-05		-8702.59	0.000797031		9268.58	0.00665135
242.232	-0.000109789		942.105	4.46333e-05		-8977.64	0.000803995		9525.54	0.00664176
245.747	-0.000118533		956.617	7.7789e-05		-9245.33	0.00080472		9771.05	0.00663385
249.313	-0.000124947		971.158	2.87114e-05		-9501.98	0.000803598		10005.2	0.00667216
252.847	-0.000115045		985.654	4.56502e-05		-9747.48	0.000810044		10228.7	0.00665551
256.375	-9.18627e-05		1001.24	2.77445e-05		-9981.5	0.000802872		10441.9	0.0066417
259.866	-9.50696e-05		1014.79	2.03626e-05		-10205	0.000803296		10645.9	0.00664326
263.462	2.79159e-07		1029.1	6.01722e-05		-10418.2	0.000803396		10840.9	0.00664689
266.994	1.03263e-05		1043.66	2.02985e-05		-10622.1	0.000801525		11027.6	0.00662764
270.481	2.58883e-05		1058.07	3.02983e-05		-10817	0.000812175		10877.1	0.00665811
274.035	3.10647e-05		1072.55	3.95146e-05		-11003.8	0.000798682		10517.2	0.00665592
277.619	6.13504e-05		1086.93	4.5212e-05		-10853.2	0.000803456		10321.5	0.0066636
281.093	5.85902e-05		1101.52	6.5103e-05		-10678.8	0.000804799		9898.15	0.00664351
284.642	1.81135e-05		1115.95	4.72548e-05		-10493.5	0.000801468		9669.98	0.00666523
288.237	3.99543e-05		1130.41	5.87123e-05		-10297.8	0.000802673		9430.1	0.00664135
291.774	2.56709e-05		1144.95	3.65721e-05		-10091.7	0.000800437		9178.11	0.0066306
295.255	2.55883e-05		1023.42	2.76281e-05		-9874.94	0.000800754		8914.72	0.00663878
298.871	3.30345e-05		887.12	5.54105e-05		-9646.87	0.000802636		8641.15	0.00664663
302.368	3.20091e-05		747.501	3.65523e-05		-9407.25	0.000801427		8360.03	0.00664012
305.863	1.96344e-05		606.806	5.98037e-05		-9155.31	0.000803772		8073.5	0.00662587
309.439	-4.59391e-06		465.795	4.81289e-05		-8892.11	0.00080324		7783.51	0.00663908
313.024	1.32301e-05		323.929	5.24862e-05		-8618.79	0.000804198		7491.02	0.00664551
316.478	-5.13427e-06		183.038	3.62894e-05		-8337.77	0.000800839		7196.99	0.0066447
320.081	3.17812e-05		44.1482	2.04158e-05		-8051.46	0.00080293		6901.69	0.0066545
323.594	3.39249e-05		16.5402	4.30638e-05		-7761.55	0.000805617		6605.34	0.00666356
327.173	3.02065e-05		0.892078	3.19495e-05		-7469.36	0.000801407		6308.1	0.00665365
330.719	2.72009e-05		-13.691	1.25678e-05		-7175.4	0.000795042		6010.22	0.00664852
334.191	2.55667e-05		-28.1662	4.01439e-05		-6880.2	0.000809033		5711.75	0.00664811
337.728	3.17379e-05		-42.5239	9.05779e-06		-6584.05	0.000802884		5412.71	0.00664143
341.276	3.23557e-05		-56.906	2.80341e-05		-6287.07	0.00080136		5113.3	0.00665029
344.777	3.41332e-05		-71.3232	5.28881e-05		-5989.41	0.000803594		4813.61	0.00664277
348.393	1.72897e-05		-85.7232	5.31348e-05		-5691.18	0.000797671		4513.36	0.00665525
351.91	6.8578e-06		-100.015	1.9166e-05		-5392.29	0.000802782		4214.39	0.00665979
355.494	1.48438e-05		-114.317	3.59252e-05		-5093.08	0.00080207		3914.84	0.00665849
358.989	-3.15557e-06		-128.658	4.13628e-05		-4793.69	0.00080718		3615.67	0.00666662
362.55	1.18547e-05		-142.971	3.42998e-05		-4493.58	0.00080216		3017.5	0.00663127
366.087	3.651e-06		-157.291	2.85294e-05		-4194.84	0.000803707		2718.76	0.00665075
369.647	2.35899e-05		-171.6	3.41306e-05		-3895.49	0.000803651		2420.39	0.00664593
373.174	2.51593e-05		-185.916	1.97454e-05		-3596.62	0.000792583		2122.45	0.00665408
376.663	3.29912e-05		-200.292	4.71965e-05		-3297.61	0.000802903		1825.4	0.00664424
380.243	3.21258e-05		-214.595	2.14698e-05		-2998.92	0.000804305		1529.74	0.00664231
383.827	3.151e-05		-228.88	2.9313e-05		-2700.49	0.000798291		949.363	0.00666466
387.368	3.18547e-05		-243.247	2.37799e-05		-2402.32	0.000802117		661.13	0.00663924
390.912	1.1409e-05		-257.588	4.24451e-05		-2104.6	0.000804814		372.143	0.00664571
394.369	1.89497e-05		-271.856	-4.51417e-06		-1807.86	0.000803454		58.3937	0.0066285
398.026	9.55602e-06		-286.218	3.40858e-05		-1512.31	0.000800379		-201.185	0.00665304
401.562	1.81764e-05		-300.627	5.84768e-05		-1220.73	0.000802924		-487.398	0.00665266
405.103	3.20936e-05		-314.841	4.53667e-05		-932.152	0.000801759		-775.527	0.00664224
408.64	1.90798e-05		-329.098	4.58019e-05		-644.195	0.000803253		-1062.52	0.00659712
412.189	3.223e-05		-343.493	3.99071e-05		-355.519	0.00080271		-1352.89	0.00661829
415.75	1.67154e-05		-357.782	1.08382e-05		-42.1984	0.000794165		-1647.21	0.00661863
419.296	4.01626e-05		-372.115	2.82295e-05		217.234	0.000789177		-1942.84	0.00659816
422.783	3.58497e-05		-386.446	2.30515e-05		503.131	0.000796182		-2239.73	0.00661112
426.384	3.83058e-05		-400.761	1.91675e-05		791.047	0.000801085		-2832.72	0.00660455
429.984	2.93105e-05		-415.13	3.50047e-05		1077.78	0.000802676		-3129.57	0.0065816
433.429	2.36889e-05		-429.384	4.08619e-05		1367.9	0.000799559		-3426.49	0.00660918
437.062	4.67501e-05		-443.703	3.46584e-05		1662.07	0.000801367		-3723.33	0.00659375
440.582	1.9089e-05		-458.055	-0.000275971		1957.29	0.000803643		-4317.24	0.00659454
444.156	4.05409e-05		-472.366	-0.000325705		2253.46	0.000802838		-4614.22	0.00659524
447.667	3.12263e-05		-486.703	-0.000347915		2549.69	0.000804469		-4911.18	0.00661099
451.19	2.74163e-05		-501.024	-0.000365031		2846.23	0.000803615		-5207.89	0.00658285
454.744	2.40858e-05		-515.324	-0.000349121		3142.82	0.000804571		-5800.72	0.00660789
458.273	5.50297e-05		-529.659	-0.000340426		3439.5	0.000806357		-6099.11	0.00658884
461.85	1.49863e-05		-543.969	-0.000354079		3735.99	0.000803541		-6687.57	0.00661466
465.436	2.04212e-05		-558.438	-0.000324597		4032.65	0.000797335		-6981.9	0.00659371
468.977	2.71884e-05		-572.673	-3.32287e-05		4329.18	0.000807305		-7275.17	0.00660351
472.547	2.42528e-05		-586.911	1.0944e-05		4625.8	0.000804304		-7567.13	0.0066047
476.055	8.58456e-07		-601.274	3.56623e-05		4922.41	0.000802646		-7857.6	0.00660642
479.6	1.8556e-05		-615.644	1.44778e-05		5218.78	0.000805044		-8145.6	0.00660099
483.125	2.96732e-05		-629.873	-6.41371e-06		5515.99	0.000803847		-8431.01	0.00658536
486.686	2.29186e-05		-644.212	1.40085e-05		5810.83	0.00080508		-8711.8	0.00661176
490.288	2.58058e-05		-658.575	1.46418e-05		6106.4	0.000800859		-9255.1	0.00659888
493.847	2.33784e-05		-672.898	2.28191e-05		6401.67	0.000809608		-9512.16	0.00659441
497.392	4.73966e-05		-687.24	2.11826e-05		6696.44	0.000802715		-9757.66	0.00659365
500.905	4.61124e-05		-701.586	2.30752e-05		6990.39	0.000803648		-9991.9	0.00660507
504.512	1.02702e-05		-715.838	3.9015e-05		7283.37	0.000804535		-10215.4	0.00659667
508.042	3.1747e-05		-730.238	2.91181e-05		7575.05	0.000809657		-10428.9	0.00660863
511.593	3.02819e-05		-744.533	1.26813e-05		7864.99	0.000804393		-10632.7	0.00660228
515.165	3.33287e-05		-758.906	4.24088e-05		8152.64	0.000804376		-10827.7	0.0066184
518.741	4.50798e-05		-773.146	4.41575e-05		8437.42	0.000809152		-11014.5	0.00659765
522.225	3.74188e-05		-787.471	5.04041e-05		8717.98	0.000803776		-8905.56	0.00661722
525.824	3.04022e-05		-801.854	4.61228e-05		8993.16	0.000802872		-6003.3	0.00659627
529.345	4.02914e-05		-816.078	3.76797e-05		9260.47	0.00080171		-3010.74	0.0066043
532.887	3.79305e-05		-830.46	1.27012e-05		9516.97	0.0008		-88.151	0.0065989
536.466	4.1936e-05		-844.829	2.72856e-05		9762.24	0.000793869
539.941	1.85344e-05		-859.081	3.96864e-05		9995.8	0.000808207
543.57	2.70305e-05		-873.476	4.31395e-05		10218.9	0.000804553
547.152	4.1042e-05		-887.756	3.28485e-05		10431.8	0.000802198
550.711	4.4622e-05		-902.087	4.35936e-05
554.207	2.31361e-05		-916.444	5.62366e-05
557.785	5.02718e-05		-930.755	1.43109e-05
436.58	2.40445e-05		-945.101	3.14829e-05
301.766	2.66461e-05		-959.374	3.02022e-05
163.069	2.39528e-05		-973.758	4.38259e-05
25.0547	2.57268e-06		-988.09	1.1225e-05
8.85754	2.23742e-05		-1002.37	2.19339e-05
3.58516	1.56067e-05		-1016.72	6.07902e-06
-1.382	1.77092e-05		-1031.05	4.2852e-05
-5.53807	1.72391e-05		-1045.36	3.25776e-05
-9.49872	3.17847e-05		-1059.73	4.35721e-05
-13.4256	1.57013e-06		-1074.04	2.38495e-05
-17.1295	1.76969e-05		-1088.38	2.39672e-05
-20.8769	2.55058e-05		-1102.69	2.34221e-05
-24.5142	1.55099e-05		-1117.1	2.60391e-05
-28.1352	1.82393e-05		-999.07	3.0369e-05
-31.7332	1.02634e-05		-864.781	2.28994e-05
-35.3264	5.40428e-06		-726.568	7.45628e-06
-38.8874	-1.20568e-05		-586.175	5.02643e-05
-42.4386	2.16741e-05		-444.265	2.39567e-05
-45.9319	5.04101e-06		-302.707	2.27822e-05
-49.5208	2.54842e-05		-160.357	7.05263e-06
-52.9671	-1.85315e-05		-20.5456	2.24221e-05
-56.4618	1.06603e-05
-60.0586	3.69667e-06
-63.5369	5.04101e-06
-66.9826	1.068e-05
-70.5308	2.7277e-06
-74.0794	4.27071e-06
-77.5876	2.87861e-05
-81.0788	1.95746e-05
-84.5705	2.38165e-06
-88.0017	4.84988e-06
-91.5933	1.92619e-06
-95.1268	-3.9453e-06
-98.5868	1.40661e-05
-102.152	-5.11265e-06
-105.675	2.04957e-06
-109.131	-4.70584e-06
-112.657	-2.31249e-06
-116.164	4.49618e-06
-119.676	1.03047e-05
-123.185	2.85149e-06
-126.722	-3.84116e-06
-130.265	-4.37375e-06
-133.749	3.05978e-06
-137.271	2.54867e-06
-140.768	1.44437e-06
-144.338	2.76896e-06
-147.854	-1.26305e-05
-151.34	-1.2161e-05
-154.863	-2.79335e-05
-158.391	9.25306e-06
-161.898	1.00355e-05
-165.434	2.24824e-06
-168.974	-0.000112405
-172.507	-0.000101941
-176.071	-9.30096e-05
-179.555	-8.94686e-05
-183.121	-0.000103263
-186.613	-9.62876e-05
-190.169	-8.76576e-05
-193.727	-8.31711e-05
-197.213	-0.000101306
-200.787	-7.18231e-05
-204.322	-0.000101275
-207.847	-9.74976e-05
-211.372	-8.63677e-05
-214.931	-7.11051e-05
-218.501	-7.90381e-05
-222.029	-8.31195e-05
-225.584	-0.00010343
-229.094	-8.52324e-05
-232.641	-7.93393e-05
-236.15	-8.72194e-05
-239.733	-6.41075e-05
-243.243	-6.75747e-05
-246.825	-1.04496e-05
-250.378	3.74996e-06
-253.843	1.01836e-05
-257.413	3.33337e-06
-261.027	-1.87282e-05
-264.539	4.27071e-06
-268.069	-3.37142e-06
-271.611	1.17458e-05
-275.135	5.52048e-06
-278.687	-5.19506e-06
-282.216	2.07739e-05
-285.81	2.13111e-05
-289.334	2.65577e-05
-292.876	1.90951e-05
-296.472	2.05195e-06
-299.976	1.36814e-05
-303.551	1.73998e-05
-307.117	3.08312e-05
-310.609	2.5642e-05
-314.203	2.6037e-05
-317.782	5.59715e-05
-321.341	3.02029e-05
-324.829	2.49058e-05
-328.399	4.08504e-05
-331.936	2.60802e-05
-335.472	2.9969e-06
-339.036	2.54842e-05
-342.583	1.13799e-05
-346.112	1.1317e-05
-349.683	6.56781e-07
-353.212	1.51488e-05
-356.785	1.79681e-05
-360.34	2.74735e-06
-363.912	1.90654e-06
-367.446	1.15469e-05
-370.996	1.53036e-05
-374.538	4.18817e-06
-378.105	2.95564e-06
-381.692	2.53172e-05
-385.273	2.99604e-05
-388.784	1.32207e-05
-392.384	1.83218e-05
-395.932	4.40161e-06
-399.483	2.21463e-06
-403.081	1.39788e-05
-406.678	2.58032e-06
-410.146	1.01518e-05
-413.744	3.31386e-05
-417.352	1.04088e-05
-420.832	1.03047e-05
-424.438	3.89847e-05
-428	1.14597e-05
-431.525	1.00984e-05
-435.125	2.43386e-05
-438.686	2.89693e-05
-442.214	1.7864e-05
-445.782	3.90603e-05
-449.265	9.10766e-06
-452.908	2.49779e-06
-456.424	-6.6119e-06
-459.981	1.04933e-05
-463.614	-1.19095e-05
-467.156	-1.17883e-06
-470.689	3.25208e-05
-474.263	2.51017e-05
-477.798	1.86878e-05
-481.39	4.69243e-06
-484.941	1.02634e-05
-488.53	1.35744e-05
-492.067	1.1743e-05
-495.658	2.04151e-05
-499.252	3.10104e-06
-502.791	1.38775e-05
-506.395	3.08439e-05
-509.987	2.52975e-05
-513.492	-6.93413e-06
-517.088	2.47015e-05
-520.683	1.7864e-05
-524.258	1.74351e-05
-527.797	2.46418e-06
-531.341	2.57966e-05
-534.905	2.61155e-06
-538.51	2.67214e-05
-542.139	2.59008e-05
-545.601	2.53263e-05
-549.217	2.62885e-05
-552.773	1.73093e-05
-556.335	1.5449e-05
-559.863	3.33952e-05
-435.738	4.41365e-06
-299.958	2.68126e-05
-162.22	4.3945e-06
-25.6527	4.12529e-06

## Sheet: Fig.S9
Fig.S9b
distance (nm)	bypass current density (A/m^2)
140	6790600000
180	2933000000
200	1930400000
230	1031400000
240	678550000
290	293320000
300	237990000
350	83483000

[truncated: 9 more sheets: Fig.S11, Fig.S12, Fig.S13, Fig.S14, Fig.S15, Fig.S16, Fig.S17, Fig.S18, Fig.S19]
